# Supplementary material for: Piperacetazine Directly Binds to the PAX3::FOXO1 Fusion Protein and Inhibits Its Transcriptional Activity
Source: Cancer Res Commun. 2023 Oct 6;3(10):2030–43. doi: 10.1158/2767-9764.CRC-23-0119 (PMC10557868; doi:10.1158/2767-9764.CRC-23-0119)
Supplement: Supplementary Table 4 [file crc-23-0119-s02.xlsx]

## Sheet: gsea_report_for_na_pos_15955511
NAME	GS<br> follow link to MSigDB	GS DETAILS	SIZE	ES	NES	NOM p-val	FDR q-val	FWER p-val	RANK AT MAX	LEADING EDGE
KINSEY_TARGETS_OF_EWSR1_FLII_FUSION_DN	KINSEY_TARGETS_OF_EWSR1_FLII_FUSION_DN	Details ...	292	0.679099	2.26436	0	0	0	3105	tags=52%, list=16%, signal=61%
HALLMARK_TNFA_SIGNALING_VIA_NFKB	HALLMARK_TNFA_SIGNALING_VIA_NFKB	Details ...	199	0.68996	2.2333	0	0	0	2484	tags=42%, list=13%, signal=48%
SP2509_LSD1_INHIBITOR_INDUCED	SP2509_LSD1_INHIBITOR_INDUCED	Details ...	82	0.7659	2.23211	0	0	0	2264	tags=52%, list=12%, signal=59%
NAGASHIMA_EGF_SIGNALING_UP	NAGASHIMA_EGF_SIGNALING_UP	Details ...	56	0.809364	2.21078	0	0	0	1428	tags=55%, list=7%, signal=60%
ASPS_PATIENT_1_ARRAY_UP	ASPS_PATIENT_1_ARRAY_UP	Details ...	269	0.6565	2.17971	0	0	0	1497	tags=19%, list=8%, signal=20%
HALLMARK_HYPOXIA	HALLMARK_HYPOXIA	Details ...	198	0.673453	2.15563	0	0	0	1428	tags=30%, list=7%, signal=32%
JIB04_4H_UP	JIB04_4H_UP	Details ...	138	0.703168	2.15305	0	0	0	2316	tags=44%, list=12%, signal=50%
LOBODA_2010_RAS_UP	LOBODA_2010_RAS_UP	Details ...	98	0.722989	2.14412	0	0	0	1418	tags=33%, list=7%, signal=35%
ELVIDGE_HYPOXIA_BY_DMOG_UP	ELVIDGE_HYPOXIA_BY_DMOG_UP	Details ...	127	0.699063	2.1296	0	0	0	2316	tags=47%, list=12%, signal=53%
SENESE_HDAC1_AND_HDAC2_TARGETS_DN	SENESE_HDAC1_AND_HDAC2_TARGETS_DN	Details ...	208	0.650209	2.11402	0	0	0	2078	tags=35%, list=11%, signal=39%
JIB04_24H_UP	JIB04_24H_UP	Details ...	68	0.753408	2.09721	0	0	0	1292	tags=34%, list=7%, signal=36%
MYCN_SIRNA_IMR32-Q3MYCN-48H_UP	MYCN_SIRNA_IMR32-Q3MYCN-48H_UP	Details ...	296	0.625324	2.09461	0	0	0	3019	tags=45%, list=16%, signal=53%
MIYAGAWA_TARGETS_OF_EWSR1_ETS_FUSIONS_DN	MIYAGAWA_TARGETS_OF_EWSR1_ETS_FUSIONS_DN	Details ...	205	0.645363	2.092	0	0	0	2833	tags=42%, list=15%, signal=49%
NS132_SKELETAL MUSCLE_UP	NS132_SKELETAL MUSCLE_UP	Details ...	265	0.631287	2.08917	0	0	0	2724	tags=28%, list=14%, signal=33%
PODAR_RESPONSE_TO_ADAPHOSTIN_UP	PODAR_RESPONSE_TO_ADAPHOSTIN_UP	Details ...	141	0.671304	2.07177	0	0	0	2600	tags=45%, list=14%, signal=52%
CORRELATES WITH CAMTA1_PEDIATRIC AFFY TUMOR DB_POSITIVE	CORRELATES WITH CAMTA1_PEDIATRIC AFFY TUMOR DB_POSITIVE	Details ...	171	0.655607	2.06952	0	0	0	3321	tags=43%, list=17%, signal=52%
TAM M2_M1_PMID_30127393_NEG	TAM M2_M1_PMID_30127393_NEG	Details ...	48	0.773457	2.06266	0	0	0	1658	tags=21%, list=9%, signal=23%
REN_ALVEOLAR_RHABDOMYOSARCOMA_DN	REN_ALVEOLAR_RHABDOMYOSARCOMA_DN	Details ...	399	0.595677	2.03472	0	0	0	3242	tags=43%, list=17%, signal=51%
HSMM_MYOBLAST_DIFFERENTIATION_UP	HSMM_MYOBLAST_DIFFERENTIATION_UP	Details ...	214	0.614468	2.00042	0	0	0	2352	tags=32%, list=12%, signal=36%
GBM_PAUSE_CONTROLLED_GENES	GBM_PAUSE_CONTROLLED_GENES	Details ...	53	0.754616	1.99819	0	0	0	1822	tags=42%, list=10%, signal=46%
PASINI_SUZ12_TARGETS_DN	PASINI_SUZ12_TARGETS_DN	Details ...	308	0.598255	1.99526	0	0	0	2566	tags=35%, list=13%, signal=40%
RMS772_N535K_RATIO_DOWN	RMS772_N535K_RATIO_DOWN	Details ...	261	0.59553	1.98029	0	0	0	1870	tags=25%, list=10%, signal=27%
HALLMARK_MYOGENESIS	HALLMARK_MYOGENESIS	Details ...	200	0.607611	1.97079	0	0	0	2977	tags=36%, list=16%, signal=42%
SUPRESSED EWSFLI1 TARGET GENES RANKED BY CHANGES IN GENE EXPRESSION AND H3K27AC SIGNALS_RIVERA	SUPRESSED EWSFLI1 TARGET GENES RANKED BY CHANGES IN GENE EXPRESSION AND H3K27AC SIGNALS_RIVERA	Details ...	93	0.665582	1.96652	0	0	0	3568	tags=48%, list=19%, signal=59%
BILD_HRAS_ONCOGENIC_SIGNATURE	BILD_HRAS_ONCOGENIC_SIGNATURE	Details ...	244	0.594128	1.95492	0	0	0	2451	tags=33%, list=13%, signal=37%
GSKJ4_24H_UP	GSKJ4_24H_UP	Details ...	35	0.783224	1.95448	0	0	0	1497	tags=31%, list=8%, signal=34%
NISHIBUCHI_SIN3B_UP	NISHIBUCHI_SIN3B_UP	Details ...	100	0.658502	1.94999	0	0	0	2293	tags=26%, list=12%, signal=29%
SENESE_HDAC2_TARGETS_DN	SENESE_HDAC2_TARGETS_DN	Details ...	116	0.645754	1.94729	0	0	0	2581	tags=37%, list=14%, signal=43%
NUYTTEN_EZH2_TARGETS_UP	NUYTTEN_EZH2_TARGETS_UP	Details ...	995	0.539113	1.94045	0	0	0	3402	tags=37%, list=18%, signal=43%
EBAUER_MYOGENIC_TARGETS_OF_PAX3_FOXO1_FUSION	EBAUER_MYOGENIC_TARGETS_OF_PAX3_FOXO1_FUSION	Details ...	49	0.718765	1.92473	0	3.9548e-05	0.001	3183	tags=41%, list=17%, signal=49%
HALLMARK_KRAS_SIGNALING_UP	HALLMARK_KRAS_SIGNALING_UP	Details ...	196	0.599721	1.91781	0	7.60326e-05	0.002	2287	tags=23%, list=12%, signal=26%
SENESE_HDAC3_TARGETS_UP	SENESE_HDAC3_TARGETS_UP	Details ...	471	0.548171	1.90543	0	0.000183937	0.005	3325	tags=38%, list=17%, signal=44%
NISHIBUCHI_SIN3B_DN	NISHIBUCHI_SIN3B_DN	Details ...	110	0.633939	1.90474	0	0.000178363	0.005	2334	tags=24%, list=12%, signal=27%
NISHIBUCHI_KDM5A_UP	NISHIBUCHI_KDM5A_UP	Details ...	142	0.609256	1.89313	0	0.000207317	0.006	1325	tags=24%, list=7%, signal=26%
LIN_REST_UP	LIN_REST_UP	Details ...	233	0.574351	1.886	0	0.000267075	0.008	4114	tags=45%, list=22%, signal=56%
RH4_PLX1_UP	RH4_PLX1_UP	Details ...	292	0.564069	1.88109	0	0.000259657	0.008	2899	tags=39%, list=15%, signal=45%
MELANOMA_INVASIVE	MELANOMA_INVASIVE	Details ...	604	0.536877	1.87604	0	0.000284705	0.009	3377	tags=31%, list=18%, signal=36%
WANG_SMARCE1_TARGETS_UP	WANG_SMARCE1_TARGETS_UP	Details ...	270	0.570195	1.87579	0	0.000277213	0.009	2059	tags=27%, list=11%, signal=30%
CORRELATED_0.5_WITH_TFAP2B_PAX_FOXO1_EXPRESSION_SIGNATURE_DOWN	CORRELATED_0.5_WITH_TFAP2B_PAX_FOXO1_EXPRESSION_SIGNATURE_DOWN	Details ...	42	0.730691	1.87218	0.00174216	0.000270105	0.009	3405	tags=60%, list=18%, signal=72%
KONDO_EZH2_TARGETS	KONDO_EZH2_TARGETS	Details ...	222	0.572835	1.87094	0	0.000263352	0.009	3385	tags=37%, list=18%, signal=44%
ICB RESIST_PMID_30127393_NEG	ICB RESIST_PMID_30127393_NEG	Details ...	48	0.703868	1.87024	0	0.000256929	0.009	438	tags=17%, list=2%, signal=17%
MACROPHAGES M0	MACROPHAGES M0	Details ...	33	0.744186	1.85898	0	0.000277607	0.01	2575	tags=30%, list=14%, signal=35%
RMS119_N535K_RATIO_DOWN	RMS119_N535K_RATIO_DOWN	Details ...	262	0.557998	1.85138	0	0.00035134	0.013	2761	tags=35%, list=14%, signal=40%
PF19 VS NILC_MICROARRAY_PAX3FOXO1A_DOWN	PF19 VS NILC_MICROARRAY_PAX3FOXO1A_DOWN	Details ...	226	0.565882	1.845	0	0.000369015	0.014	3343	tags=26%, list=18%, signal=31%
WANG_LSD1_TARGETS_DN	WANG_LSD1_TARGETS_DN	Details ...	39	0.732675	1.84246	0	0.000360815	0.014	1689	tags=28%, list=9%, signal=31%
STROMAL141_UP	STROMAL141_UP	Details ...	138	0.603597	1.83969	0	0.000379668	0.015	1864	tags=13%, list=10%, signal=14%
TRM	TRM	Details ...	118	0.606038	1.83645	0	0.000468044	0.019	2189	tags=32%, list=11%, signal=36%
MITF_TARGETS	MITF_TARGETS	Details ...	91	0.632568	1.83471	0	0.000458293	0.019	2402	tags=38%, list=13%, signal=44%
IMR32-34A-48H-2_UP	IMR32-34A-48H-2_UP	Details ...	275	0.549345	1.82664	0	0.00056454	0.024	3336	tags=45%, list=18%, signal=53%
RMS772_V550E_RATIO_DOWN	RMS772_V550E_RATIO_DOWN	Details ...	271	0.552411	1.82303	0	0.000553249	0.024	2760	tags=30%, list=14%, signal=35%
CHIARADONNA_NEOPLASTIC_TRANSFORMATION_KRAS_DN	CHIARADONNA_NEOPLASTIC_TRANSFORMATION_KRAS_DN	Details ...	132	0.597847	1.81899	0	0.000564257	0.025	2558	tags=37%, list=13%, signal=43%
MOLENAAR_TARGETS_OF_CCND1_AND_CDK4_UP	MOLENAAR_TARGETS_OF_CCND1_AND_CDK4_UP	Details ...	60	0.655192	1.81682	0	0.000596293	0.027	2636	tags=42%, list=14%, signal=48%
BASAKI_YBX1_TARGETS_DN	BASAKI_YBX1_TARGETS_DN	Details ...	359	0.535865	1.816	0	0.000606552	0.028	2840	tags=32%, list=15%, signal=37%
MELANOMA_PROLIFERATIVE	MELANOMA_PROLIFERATIVE	Details ...	680	0.511403	1.81598	0	0.00059532	0.028	3226	tags=28%, list=17%, signal=32%
UDAYAKUMAR_MED1_TARGETS_DN	UDAYAKUMAR_MED1_TARGETS_DN	Details ...	226	0.560199	1.81379	0	0.000605498	0.029	3134	tags=46%, list=16%, signal=54%
SATO_SILENCED_BY_DEACETYLATION_IN_PANCREATIC_CANCER	SATO_SILENCED_BY_DEACETYLATION_IN_PANCREATIC_CANCER	Details ...	46	0.674788	1.79544	0.00181488	0.000843168	0.041	1292	tags=26%, list=7%, signal=28%
PRC2_EED_UP.V1_UP	PRC2_EED_UP.V1_UP	Details ...	185	0.563968	1.78776	0	0.000868299	0.043	3068	tags=24%, list=16%, signal=28%
KUROKI_KDM3B_DOWN	KUROKI_KDM3B_DOWN	Details ...	98	0.604224	1.78651	0	0.000853329	0.043	2575	tags=28%, list=14%, signal=32%
IMR32-34A-48H-1_UP	IMR32-34A-48H-1_UP	Details ...	290	0.538863	1.78648	0	0.000838865	0.043	3019	tags=38%, list=16%, signal=45%
HET70_POSITIVE	HET70_POSITIVE	Details ...	65	0.647077	1.78604	0	0.000824884	0.043	2519	tags=43%, list=13%, signal=49%
CAF_PMID_30127393_POS	CAF_PMID_30127393_POS	Details ...	49	0.66759	1.78348	0	0.000849552	0.045	2826	tags=37%, list=15%, signal=43%
PRC2_EZH2_UP.V1_UP	PRC2_EZH2_UP.V1_UP	Details ...	186	0.554548	1.77201	0	0.0010218	0.054	2603	tags=25%, list=14%, signal=29%
IMR32-34A-72H-1_UP	IMR32-34A-72H-1_UP	Details ...	291	0.528175	1.77128	0	0.00102305	0.055	2999	tags=41%, list=16%, signal=48%
HALLMARK_EPITHELIAL_MESENCHYMAL_TRANSITION	HALLMARK_EPITHELIAL_MESENCHYMAL_TRANSITION	Details ...	196	0.557884	1.76792	0	0.00102389	0.056	2727	tags=32%, list=14%, signal=37%
NISHIBUCHI_KDM5A_DN	NISHIBUCHI_KDM5A_DN	Details ...	204	0.551749	1.76772	0	0.00100814	0.056	2334	tags=23%, list=12%, signal=26%
GARCIA_TARGETS_OF_FLI1_AND_DAX1_UP	GARCIA_TARGETS_OF_FLI1_AND_DAX1_UP	Details ...	44	0.672676	1.76287	0.00182815	0.00106274	0.06	3556	tags=59%, list=19%, signal=72%
PF19 VS NILC_RNASEQ_PAX3FOXO1A_UP	PF19 VS NILC_RNASEQ_PAX3FOXO1A_UP	Details ...	195	0.544709	1.75736	0	0.00121474	0.07	2603	tags=37%, list=14%, signal=43%
KUNINGER_IGF1_VS_PDGFB_TARGETS_UP	KUNINGER_IGF1_VS_PDGFB_TARGETS_UP	Details ...	78	0.609628	1.75364	0	0.0012963	0.076	2964	tags=31%, list=16%, signal=36%
T CELLS CD8	T CELLS CD8	Details ...	40	0.678442	1.74719	0	0.0014445	0.084	3518	tags=18%, list=18%, signal=21%
TRANSMEMBRANE_RECEPTOR_PROTEIN_KINASE_ACTIVITY	TRANSMEMBRANE_RECEPTOR_PROTEIN_KINASE_ACTIVITY	Details ...	51	0.655536	1.74496	0	0.0014709	0.086	2311	tags=33%, list=12%, signal=38%
BEGUM_TARGETS_OF_PAX3_FOXO1_FUSION_DN	BEGUM_TARGETS_OF_PAX3_FOXO1_FUSION_DN	Details ...	45	0.664511	1.74284	0	0.00146786	0.087	2942	tags=42%, list=15%, signal=50%
EMT	EMT	Details ...	36	0.693626	1.74133	0	0.00149701	0.09	3033	tags=42%, list=16%, signal=49%
NS75_KIDNEY_UP	NS75_KIDNEY_UP	Details ...	253	0.522855	1.73544	0	0.00169649	0.104	3395	tags=27%, list=18%, signal=33%
NISHIBUCHI_CHD4_UP	NISHIBUCHI_CHD4_UP	Details ...	106	0.580065	1.72877	0	0.0019202	0.117	2334	tags=27%, list=12%, signal=31%
PH1-LIKE UP	PH1-LIKE UP	Details ...	127	0.561124	1.71843	0	0.00229108	0.14	3065	tags=29%, list=16%, signal=34%
TRICHE_PAX3FOXO1A_TUMOR_DOWN	TRICHE_PAX3FOXO1A_TUMOR_DOWN	Details ...	142	0.554673	1.71826	0	0.00226093	0.14	2760	tags=35%, list=14%, signal=40%
EBAUER_TARGETS_OF_PAX3_FOXO1_FUSION_UP	EBAUER_TARGETS_OF_PAX3_FOXO1_FUSION_UP	Details ...	196	0.532704	1.71632	0	0.00232016	0.145	1800	tags=21%, list=9%, signal=23%
DAVICIONI_TARGETS_OF_PAX_FOXO1_FUSIONS_DN	DAVICIONI_TARGETS_OF_PAX_FOXO1_FUSIONS_DN	Details ...	63	0.625663	1.71626	0	0.00229041	0.145	3403	tags=46%, list=18%, signal=56%
SENESE_HDAC1_TARGETS_UP	SENESE_HDAC1_TARGETS_UP	Details ...	432	0.497642	1.71619	0	0.0022758	0.146	3372	tags=37%, list=18%, signal=44%
NISHIBUCHI_CHD4_DN	NISHIBUCHI_CHD4_DN	Details ...	114	0.569494	1.71391	0	0.0023453	0.152	1752	tags=19%, list=9%, signal=21%
DAVICIONI_MOLECULAR_ARMS_VS_ERMS_DN	DAVICIONI_MOLECULAR_ARMS_VS_ERMS_DN	Details ...	161	0.54354	1.71265	0	0.00243084	0.157	3474	tags=40%, list=18%, signal=49%
LNCRNA_X_NEGATIVE_RNASEQ	LNCRNA_X_NEGATIVE_RNASEQ	Details ...	118	0.570749	1.71108	0	0.00241454	0.158	4475	tags=36%, list=23%, signal=47%
KRIEG_HYPOXIA_VIA_KDM3A	KRIEG_HYPOXIA_VIA_KDM3A	Details ...	52	0.646734	1.7085	0	0.00249568	0.165	1397	tags=38%, list=7%, signal=41%
P53_DN.V1_DN	P53_DN.V1_DN	Details ...	186	0.53406	1.70678	0	0.0024784	0.165	3033	tags=24%, list=16%, signal=28%
SENESE_HDAC1_AND_HDAC2_TARGETS_UP	SENESE_HDAC1_AND_HDAC2_TARGETS_UP	Details ...	224	0.523278	1.70498	0	0.00249036	0.168	3414	tags=36%, list=18%, signal=43%
KEGG_MAPK_SIGNALING_PATHWAY	KEGG_MAPK_SIGNALING_PATHWAY	Details ...	264	0.515192	1.70444	0	0.00248835	0.17	3391	tags=29%, list=18%, signal=35%
HALLMARK_APOPTOSIS	HALLMARK_APOPTOSIS	Details ...	160	0.541075	1.70248	0	0.00254004	0.174	2749	tags=33%, list=14%, signal=38%
HALLMARK_TGF_BETA_SIGNALING	HALLMARK_TGF_BETA_SIGNALING	Details ...	54	0.625738	1.70195	0	0.00254938	0.175	3005	tags=35%, list=16%, signal=42%
KUROKI_KDM3B_UP	KUROKI_KDM3B_UP	Details ...	58	0.62236	1.70116	0.00182149	0.00255973	0.178	1137	tags=17%, list=6%, signal=18%
TRANSMEMBRANE_RECEPTOR_PROTEIN_TYROSINE_KINASE_ACTIVITY	TRANSMEMBRANE_RECEPTOR_PROTEIN_TYROSINE_KINASE_ACTIVITY	Details ...	43	0.652186	1.70049	0	0.00255733	0.179	1100	tags=26%, list=6%, signal=27%
CHIARADONNA_NEOPLASTIC_TRANSFORMATION_CDC25_DN	CHIARADONNA_NEOPLASTIC_TRANSFORMATION_CDC25_DN	Details ...	138	0.554723	1.69615	0	0.00269283	0.186	3056	tags=43%, list=16%, signal=51%
EXHAUSTION	EXHAUSTION	Details ...	205	0.52438	1.69015	0	0.00300058	0.208	4000	tags=42%, list=21%, signal=53%
ZHANG_TARGETS_OF_EWSR1_FLI1_FUSION	ZHANG_TARGETS_OF_EWSR1_FLI1_FUSION	Details ...	83	0.582168	1.68957	0	0.00299264	0.21	3921	tags=52%, list=21%, signal=65%
HALLMARK_ANDROGEN_RESPONSE	HALLMARK_ANDROGEN_RESPONSE	Details ...	100	0.573601	1.68932	0	0.00297301	0.211	1693	tags=28%, list=9%, signal=31%
HELLER_SILENCED_BY_METHYLATION_UP	HELLER_SILENCED_BY_METHYLATION_UP	Details ...	273	0.50601	1.6827	0	0.0033868	0.242	1914	tags=23%, list=10%, signal=25%
TAM ACTIVATION	TAM ACTIVATION	Details ...	20	0.744775	1.68085	0.00366972	0.00347376	0.251	4874	tags=75%, list=26%, signal=101%
GO_ZINC_ION_HOMEOSTASIS	GO_ZINC_ION_HOMEOSTASIS	Details ...	21	0.759142	1.68027	0.00536673	0.00343795	0.251	4229	tags=48%, list=22%, signal=61%
RH4_BRD4_UP	RH4_BRD4_UP	Details ...	187	0.522062	1.67799	0	0.00351744	0.258	4134	tags=19%, list=22%, signal=24%
CONCANNON_APOPTOSIS_BY_EPOXOMICIN_UP	CONCANNON_APOPTOSIS_BY_EPOXOMICIN_UP	Details ...	225	0.515242	1.66524	0	0.00406841	0.292	2855	tags=31%, list=15%, signal=36%
HELLER_HDAC_TARGETS_SILENCED_BY_METHYLATION_UP	HELLER_HDAC_TARGETS_SILENCED_BY_METHYLATION_UP	Details ...	440	0.482533	1.66515	0	0.00402773	0.292	2847	tags=30%, list=15%, signal=35%
HARVARD_LUNG_KRAS_SIGNATURE_100808_UP	HARVARD_LUNG_KRAS_SIGNATURE_100808_UP	Details ...	282	0.495375	1.65983	0	0.00423691	0.31	3474	tags=33%, list=18%, signal=39%
RMS119_V550E_RATIO_UP	RMS119_V550E_RATIO_UP	Details ...	250	0.501257	1.65752	0	0.0043637	0.322	2840	tags=23%, list=15%, signal=26%
PF19 VS NILC_MICROARRAY_PAX3FOXO1A_UP	PF19 VS NILC_MICROARRAY_PAX3FOXO1A_UP	Details ...	193	0.51335	1.65252	0	0.00457671	0.339	2483	tags=32%, list=13%, signal=37%
BLUM_RESPONSE_TO_SALIRASIB_UP	BLUM_RESPONSE_TO_SALIRASIB_UP	Details ...	233	0.502222	1.6508	0	0.00471659	0.351	3848	tags=42%, list=20%, signal=52%
SNF5_DN.V1_DN	SNF5_DN.V1_DN	Details ...	154	0.523103	1.64589	0	0.00508408	0.374	2833	tags=25%, list=15%, signal=30%
NS4_ADRENAL_UP	NS4_ADRENAL_UP	Details ...	260	0.494835	1.64145	0	0.00541151	0.395	2740	tags=18%, list=14%, signal=20%
MEK_UP.V1_UP	MEK_UP.V1_UP	Details ...	190	0.518076	1.63833	0	0.00562924	0.413	3072	tags=36%, list=16%, signal=43%
NCI_NB PROGNOSIS_POOR_DOWN	NCI_NB PROGNOSIS_POOR_DOWN	Details ...	290	0.490083	1.63578	0	0.00573436	0.421	3543	tags=26%, list=19%, signal=32%
NEUTROPHILS	NEUTROPHILS	Details ...	57	0.588903	1.6299	0	0.00610288	0.445	5693	tags=26%, list=30%, signal=37%
MYCN_INDUCTION_6H_UP	MYCN_INDUCTION_6H_UP	Details ...	109	0.539332	1.62924	0	0.00608941	0.448	2638	tags=34%, list=14%, signal=39%
DAVICIONI_RHABDOMYOSARCOMA_PAX_FOXO1_FUSION_DN	DAVICIONI_RHABDOMYOSARCOMA_PAX_FOXO1_FUSION_DN	Details ...	15	0.778917	1.61825	0.00379507	0.0069918	0.484	938	tags=47%, list=5%, signal=49%
RORIE_TARGETS_OF_EWSR1_FLI1_FUSION_UP	RORIE_TARGETS_OF_EWSR1_FLI1_FUSION_UP	Details ...	25	0.681991	1.61464	0.00558659	0.00726805	0.503	748	tags=28%, list=4%, signal=29%
RMS119_V550E_RATIO_DOWN	RMS119_V550E_RATIO_DOWN	Details ...	268	0.487164	1.6073	0	0.00795612	0.531	2810	tags=27%, list=15%, signal=31%
HENDRICKS_SMARCA4_TARGETS_UP	HENDRICKS_SMARCA4_TARGETS_UP	Details ...	53	0.596878	1.59751	0.00173611	0.00894145	0.572	1873	tags=30%, list=10%, signal=33%
HALLMARK_P53_PATHWAY	HALLMARK_P53_PATHWAY	Details ...	198	0.494435	1.59345	0	0.00932001	0.588	1378	tags=24%, list=7%, signal=26%
NS143_SPLEEN_UP	NS143_SPLEEN_UP	Details ...	262	0.481809	1.59043	0	0.0096792	0.603	4133	tags=22%, list=22%, signal=27%
DALESSIO_TSA_RESPONSE	DALESSIO_TSA_RESPONSE	Details ...	26	0.669773	1.57974	0.0229885	0.0109833	0.651	1292	tags=31%, list=7%, signal=33%
MOLENAAR_MUTATED IN NEUROBLASTOMA_RECURRENT	MOLENAAR_MUTATED IN NEUROBLASTOMA_RECURRENT	Details ...	63	0.571484	1.57937	0.008726	0.0109296	0.653	3668	tags=32%, list=19%, signal=39%
SENESE_HDAC1_TARGETS_DN	SENESE_HDAC1_TARGETS_DN	Details ...	232	0.484121	1.57846	0	0.0109036	0.654	3094	tags=33%, list=16%, signal=39%
KLEIN_KDM5B_UP	KLEIN_KDM5B_UP	Details ...	256	0.478181	1.57786	0	0.0109087	0.656	1864	tags=24%, list=10%, signal=26%
KASLER_HDAC7_TARGETS_1_UP	KASLER_HDAC7_TARGETS_1_UP	Details ...	189	0.494405	1.57481	0	0.0112076	0.669	2277	tags=29%, list=12%, signal=32%
MEMORY STEMNESS	MEMORY STEMNESS	Details ...	60	0.569442	1.57384	0.00522648	0.0112371	0.673	2271	tags=28%, list=12%, signal=32%
MAHADEVAN_IMATINIB_RESISTANCE_UP	MAHADEVAN_IMATINIB_RESISTANCE_UP	Details ...	21	0.684688	1.57336	0.0151515	0.0111921	0.675	976	tags=24%, list=5%, signal=25%
RIGGI_EWING_SARCOMA_PROGENITOR_UP	RIGGI_EWING_SARCOMA_PROGENITOR_UP	Details ...	387	0.459966	1.57124	0	0.0113493	0.686	2570	tags=21%, list=13%, signal=23%
HALLMARK_HEDGEHOG_SIGNALING	HALLMARK_HEDGEHOG_SIGNALING	Details ...	35	0.628292	1.56981	0.0110092	0.0114767	0.692	3655	tags=46%, list=19%, signal=56%
HALLMARK_ESTROGEN_RESPONSE_EARLY	HALLMARK_ESTROGEN_RESPONSE_EARLY	Details ...	199	0.485832	1.56526	0	0.0119214	0.708	3233	tags=31%, list=17%, signal=37%
MCMURRAY_TP53_HRAS_COOPERATION_RESPONSE_DN	MCMURRAY_TP53_HRAS_COOPERATION_RESPONSE_DN	Details ...	63	0.562089	1.56128	0.00530973	0.0125031	0.722	2621	tags=29%, list=14%, signal=33%
TREGS	TREGS	Details ...	58	0.566943	1.56066	0.00699301	0.0124773	0.727	1257	tags=9%, list=7%, signal=9%
CHIARADONNA_NEOPLASTIC_TRANSFORMATION_KRAS_CDC25_DN	CHIARADONNA_NEOPLASTIC_TRANSFORMATION_KRAS_CDC25_DN	Details ...	50	0.5842	1.55348	0.0105634	0.0135946	0.764	2399	tags=20%, list=13%, signal=23%
RH4_BRD4_DOWN	RH4_BRD4_DOWN	Details ...	213	0.480145	1.55334	0	0.0135252	0.765	3516	tags=18%, list=18%, signal=22%
PRC2_SUZ12_UP.V1_UP	PRC2_SUZ12_UP.V1_UP	Details ...	173	0.492771	1.55265	0	0.0135079	0.77	3920	tags=27%, list=21%, signal=33%
PROTEIN_TYROSINE_KINASE_ACTIVITY	PROTEIN_TYROSINE_KINASE_ACTIVITY	Details ...	63	0.559392	1.55138	0.0142096	0.0136153	0.773	1380	tags=25%, list=7%, signal=27%
T EXHAUST_PMID_30127393_POS	T EXHAUST_PMID_30127393_POS	Details ...	50	0.584259	1.54888	0.0140351	0.0139307	0.784	3557	tags=30%, list=19%, signal=37%
HELLER_SILENCED_BY_METHYLATION_DN	HELLER_SILENCED_BY_METHYLATION_DN	Details ...	100	0.519723	1.5488	0	0.0138434	0.784	2266	tags=33%, list=12%, signal=37%
MEK_UP.V1_DN	MEK_UP.V1_DN	Details ...	188	0.480157	1.54689	0.00161551	0.0140969	0.791	2625	tags=27%, list=14%, signal=31%
PODAR_RESPONSE_TO_ADAPHOSTIN_DN	PODAR_RESPONSE_TO_ADAPHOSTIN_DN	Details ...	18	0.713378	1.54306	0.0197239	0.0145925	0.81	251	tags=44%, list=1%, signal=45%
WANG_RESPONSE_TO_GSK3_INHIBITOR_SB216763_UP	WANG_RESPONSE_TO_GSK3_INHIBITOR_SB216763_UP	Details ...	333	0.454792	1.5383	0	0.0152373	0.829	3665	tags=34%, list=19%, signal=42%
FORTSCHEGGER_PHF8_TARGETS_DN	FORTSCHEGGER_PHF8_TARGETS_DN	Details ...	736	0.430978	1.53299	0	0.0159752	0.853	3161	tags=32%, list=17%, signal=37%
GYORFFY_DOXORUBICIN_RESISTANCE	GYORFFY_DOXORUBICIN_RESISTANCE	Details ...	47	0.582175	1.52843	0.00863558	0.0167797	0.87	3262	tags=32%, list=17%, signal=38%
MARIADASON_REGULATED_BY_HISTONE_ACETYLATION_UP	MARIADASON_REGULATED_BY_HISTONE_ACETYLATION_UP	Details ...	76	0.531692	1.5282	0.00526316	0.0167008	0.87	2384	tags=30%, list=13%, signal=34%
IMR32-34A-72H-2_DOWN	IMR32-34A-72H-2_DOWN	Details ...	297	0.457015	1.52543	0	0.0171211	0.88	3443	tags=38%, list=18%, signal=45%
B CELLS MEMORY	B CELLS MEMORY	Details ...	55	0.563527	1.52534	0.00373832	0.0170256	0.88	2635	tags=11%, list=14%, signal=13%
V$GATA3_01	V$GATA3_01	Details ...	179	0.479678	1.51792	0	0.0183812	0.904	3570	tags=26%, list=19%, signal=31%
BLOOD CDC2	BLOOD CDC2	Details ...	65	0.543938	1.51679	0.0110294	0.0184786	0.908	3712	tags=28%, list=19%, signal=34%
KANG_DOXORUBICIN_RESISTANCE_DN	KANG_DOXORUBICIN_RESISTANCE_DN	Details ...	18	0.698136	1.51415	0.0149813	0.0189204	0.916	2976	tags=67%, list=16%, signal=79%
IMR32-34A-72H-2_UP	IMR32-34A-72H-2_UP	Details ...	302	0.450353	1.5117	0	0.0192414	0.92	3710	tags=39%, list=19%, signal=48%
SYMPATHETIC GANGLIA_A26MG_UP	SYMPATHETIC GANGLIA_A26MG_UP	Details ...	257	0.458262	1.51157	0	0.0191337	0.921	4290	tags=24%, list=23%, signal=30%
MCMURRAY_TP53_HRAS_COOPERATION_RESPONSE_UP	MCMURRAY_TP53_HRAS_COOPERATION_RESPONSE_UP	Details ...	25	0.643945	1.50307	0.0208333	0.0207858	0.933	2334	tags=28%, list=12%, signal=32%
REACTOME_MUSCLE_CONTRACTION	REACTOME_MUSCLE_CONTRACTION	Details ...	46	0.56836	1.50291	0.0149813	0.0206773	0.934	1280	tags=22%, list=7%, signal=23%
HELLER_HDAC_TARGETS_SILENCED_BY_METHYLATION_DN	HELLER_HDAC_TARGETS_SILENCED_BY_METHYLATION_DN	Details ...	268	0.45369	1.50046	0	0.0210417	0.938	2092	tags=25%, list=11%, signal=28%
MACROPHAGES M2	MACROPHAGES M2	Details ...	37	0.59731	1.49935	0.0266904	0.0211743	0.94	1045	tags=14%, list=5%, signal=14%
DE_YY1_TARGETS_UP	DE_YY1_TARGETS_UP	Details ...	19	0.67722	1.49558	0.0297398	0.0218327	0.945	2310	tags=16%, list=12%, signal=18%
OSTEOSARCOMA	OSTEOSARCOMA	Details ...	178	0.465887	1.49322	0.00158479	0.022155	0.95	3918	tags=35%, list=21%, signal=43%
RAS_GTPASE_ACTIVATOR_ACTIVITY	RAS_GTPASE_ACTIVATOR_ACTIVITY	Details ...	26	0.63819	1.48839	0.0299625	0.0230918	0.958	2536	tags=46%, list=13%, signal=53%
ZEMBUTSU_SENSITIVITY_TO_VINCRISTINE	ZEMBUTSU_SENSITIVITY_TO_VINCRISTINE	Details ...	18	0.681502	1.48453	0.0357815	0.0238872	0.963	1976	tags=39%, list=10%, signal=43%
P53_DN.V2_UP	P53_DN.V2_UP	Details ...	145	0.4733	1.48447	0.00168067	0.0237487	0.963	1692	tags=8%, list=9%, signal=9%
MCF10A_WT_P21KO_GENES_DESEQ_FINAL1_UP IN WT-INDUCED BY P21	MCF10A_WT_P21KO_GENES_DESEQ_FINAL1_UP IN WT-INDUCED BY P21	Details ...	95	0.505544	1.48421	0.010101	0.0236185	0.963	1809	tags=17%, list=9%, signal=19%
RMS119_N535K_RATIO_UP	RMS119_N535K_RATIO_UP	Details ...	235	0.452932	1.47848	0	0.024806	0.969	1765	tags=18%, list=9%, signal=20%
MIYAGAWA_TARGETS_OF_EWSR1_ETS_FUSIONS_UP	MIYAGAWA_TARGETS_OF_EWSR1_ETS_FUSIONS_UP	Details ...	249	0.447779	1.47836	0	0.0246872	0.969	3221	tags=32%, list=17%, signal=38%
PAL_PRMT5_TARGETS_DN	PAL_PRMT5_TARGETS_DN	Details ...	29	0.614031	1.47447	0.0319149	0.025591	0.974	538	tags=14%, list=3%, signal=14%
IMMUNE141_UP	IMMUNE141_UP	Details ...	141	0.473339	1.46399	0.00671141	0.0283274	0.985	2569	tags=17%, list=13%, signal=20%
P53_DN.V1_UP	P53_DN.V1_UP	Details ...	185	0.458543	1.46309	0.00340136	0.0283775	0.985	2534	tags=24%, list=13%, signal=27%
GEPNET_METASTATIC_SIGNATURE	GEPNET_METASTATIC_SIGNATURE	Details ...	40	0.566086	1.46073	0.0244328	0.0288924	0.985	1389	tags=15%, list=7%, signal=16%
CORRELATES WITH CAMTA1_SEEGER_POSITIVE	CORRELATES WITH CAMTA1_SEEGER_POSITIVE	Details ...	269	0.439203	1.45512	0	0.0305919	0.992	3243	tags=31%, list=17%, signal=37%
KIM_RESPONSE_TO_TSA_AND_DECITABINE_UP	KIM_RESPONSE_TO_TSA_AND_DECITABINE_UP	Details ...	126	0.482238	1.455	0.00512821	0.0304555	0.992	3262	tags=24%, list=17%, signal=29%
HALLMARK_HEME_METABOLISM	HALLMARK_HEME_METABOLISM	Details ...	193	0.450942	1.45305	0	0.0307148	0.992	3586	tags=32%, list=19%, signal=39%
GSKJ4_6H_UP	GSKJ4_6H_UP	Details ...	43	0.558775	1.44674	0.0252252	0.0324483	0.994	2214	tags=37%, list=12%, signal=42%
BENPORATH_SUZ12_TARGETS	BENPORATH_SUZ12_TARGETS	Details ...	989	0.397452	1.44011	0	0.0346104	0.999	3974	tags=20%, list=21%, signal=24%
GO_ZINC_II_ION_TRANSPORT	GO_ZINC_II_ION_TRANSPORT	Details ...	26	0.61534	1.43874	0.0457875	0.0348625	0.999	5026	tags=46%, list=26%, signal=63%
PH1-LIKE DOWN	PH1-LIKE DOWN	Details ...	28	0.596455	1.4367	0.0557554	0.035315	0.999	4052	tags=36%, list=21%, signal=45%
SILIGAN_BOUND_BY_EWS_FLT1_FUSION	SILIGAN_BOUND_BY_EWS_FLT1_FUSION	Details ...	35	0.58282	1.43251	0.0434783	0.0364646	1	4443	tags=37%, list=23%, signal=48%
NFKB TARGET	NFKB TARGET	Details ...	389	0.415271	1.42547	0	0.038514	1	2312	tags=15%, list=12%, signal=17%
BLOOD CD14+ MONOCYTES	BLOOD CD14+ MONOCYTES	Details ...	180	0.445584	1.42331	0.00322581	0.0391165	1	2845	tags=22%, list=15%, signal=25%
T EXHAUST_FIXED_PMID_30127393_POS	T EXHAUST_FIXED_PMID_30127393_POS	Details ...	49	0.531429	1.42031	0.0352113	0.039941	1	5587	tags=45%, list=29%, signal=63%
CORDENONSI_YAP_CONSERVED_SIGNATURE	CORDENONSI_YAP_CONSERVED_SIGNATURE	Details ...	57	0.518995	1.41936	0.0228137	0.0400169	1	1161	tags=37%, list=6%, signal=39%
ENZYME_LINKED_RECEPTOR_PROTEIN_SIGNALING_PATHWAY	ENZYME_LINKED_RECEPTOR_PROTEIN_SIGNALING_PATHWAY	Details ...	139	0.455638	1.41704	0.0033389	0.0405976	1	3913	tags=30%, list=21%, signal=38%
T CELLS CD4 MEMORY RESTING	T CELLS CD4 MEMORY RESTING	Details ...	55	0.525424	1.41523	0.0385321	0.040984	1	3518	tags=15%, list=18%, signal=18%
GO_DIOXYGENASE_ACTIVITY	GO_DIOXYGENASE_ACTIVITY	Details ...	80	0.50059	1.41247	0.0145985	0.0417226	1	3340	tags=33%, list=18%, signal=39%
MOLENAAR_MUTATED IN NEUROBLASTOMA	MOLENAAR_MUTATED IN NEUROBLASTOMA	Details ...	535	0.4022	1.4079	0	0.0433279	1	3449	tags=23%, list=18%, signal=27%
KLEIN_KDM5B_DOWN	KLEIN_KDM5B_DOWN	Details ...	254	0.423222	1.4034	0.00326797	0.0447809	1	3536	tags=32%, list=19%, signal=39%
MEDINA_SMARCA4_TARGETS	MEDINA_SMARCA4_TARGETS	Details ...	40	0.54124	1.40328	0.0427509	0.0445717	1	2246	tags=33%, list=12%, signal=37%
REACTOME_ZINC_TRANSPORTERS	REACTOME_ZINC_TRANSPORTERS	Details ...	15	0.670498	1.40279	0.0595668	0.0444527	1	4765	tags=47%, list=25%, signal=62%
STAMBOLSKY_TARGETS_OF_MUTATED_TP53_DN	STAMBOLSKY_TARGETS_OF_MUTATED_TP53_DN	Details ...	46	0.527218	1.39778	0.0476191	0.046169	1	3786	tags=46%, list=20%, signal=57%
RMS119_DELTAPA_RATIO_FGFR4_WT_DOWN	RMS119_DELTAPA_RATIO_FGFR4_WT_DOWN	Details ...	272	0.419655	1.38886	0.00478469	0.0497686	1	2792	tags=33%, list=15%, signal=39%
MYCN_INDUCTION_9H_DOWN	MYCN_INDUCTION_9H_DOWN	Details ...	173	0.436941	1.38882	0.0149007	0.0495247	1	3236	tags=24%, list=17%, signal=29%
DAVICIONI_TARGETS_OF_PAX_FOXO1_FUSIONS_UP	DAVICIONI_TARGETS_OF_PAX_FOXO1_FUSIONS_UP	Details ...	238	0.425668	1.38671	0.00325203	0.0500962	1	3080	tags=34%, list=16%, signal=40%
EWS_POSITVELY CORRELATE WITH KDSR	EWS_POSITVELY CORRELATE WITH KDSR	Details ...	318	0.414024	1.38614	0.00322061	0.0500362	1	4040	tags=30%, list=21%, signal=38%
NK CELLS RESTING	NK CELLS RESTING	Details ...	55	0.519638	1.38584	0.0300353	0.0499444	1	6031	tags=22%, list=32%, signal=32%
V$MYOD_01	V$MYOD_01	Details ...	178	0.434214	1.38281	0.00323102	0.0510977	1	3353	tags=27%, list=18%, signal=32%
MICROGLIA	MICROGLIA	Details ...	37	0.544273	1.38131	0.053407	0.051487	1	972	tags=16%, list=5%, signal=17%
IFN-ALPHA RESPONSE	IFN-ALPHA RESPONSE	Details ...	94	0.467828	1.37521	0.0360825	0.0539927	1	2625	tags=27%, list=14%, signal=31%
FISCHER_DIRECT_P53_TARGETS_META_ANALYSIS	FISCHER_DIRECT_P53_TARGETS_META_ANALYSIS	Details ...	296	0.410646	1.37118	0.00154083	0.05562	1	3880	tags=37%, list=20%, signal=46%
KASLER_HDAC7_TARGETS_2_DN	KASLER_HDAC7_TARGETS_2_DN	Details ...	32	0.556876	1.37086	0.0749543	0.0554971	1	2519	tags=38%, list=13%, signal=43%
DENDRITIC CELLS RESTING	DENDRITIC CELLS RESTING	Details ...	40	0.53271	1.36651	0.0536673	0.0571353	1	2575	tags=20%, list=14%, signal=23%
DELASERNA_MYOD_TARGETS_DN	DELASERNA_MYOD_TARGETS_DN	Details ...	55	0.497705	1.3595	0.0492701	0.0605339	1	2768	tags=36%, list=15%, signal=42%
HALLMARK_MTORC1_SIGNALING	HALLMARK_MTORC1_SIGNALING	Details ...	199	0.41776	1.35211	0.00816993	0.064182	1	1591	tags=22%, list=8%, signal=24%
PF19 VS NILC_RNASEQ_PAX3FOXO1A_DOWN	PF19 VS NILC_RNASEQ_PAX3FOXO1A_DOWN	Details ...	99	0.453029	1.34996	0.0275387	0.0650492	1	2790	tags=18%, list=15%, signal=21%
HELLER_HDAC_TARGETS_DN	HELLER_HDAC_TARGETS_DN	Details ...	282	0.405083	1.34961	0.0030349	0.0649212	1	2189	tags=23%, list=11%, signal=26%
HELLER_HDAC_TARGETS_UP	HELLER_HDAC_TARGETS_UP	Details ...	258	0.4087	1.34961	0.00158228	0.064595	1	2779	tags=31%, list=15%, signal=36%
KEGG_MTOR_SIGNALING_PATHWAY	KEGG_MTOR_SIGNALING_PATHWAY	Details ...	52	0.50091	1.34664	0.0699816	0.0659124	1	3411	tags=40%, list=18%, signal=49%
SENESE_HDAC2_TARGETS_UP	SENESE_HDAC2_TARGETS_UP	Details ...	108	0.454102	1.34489	0.0229277	0.0666783	1	2903	tags=30%, list=15%, signal=35%
HALLMARK_KRAS_SIGNALING_DN	HALLMARK_KRAS_SIGNALING_DN	Details ...	195	0.419806	1.34441	0.014658	0.0666435	1	3533	tags=15%, list=19%, signal=19%
T CELL DYSFUNCTION SCORES_TIDE_PMID_30127393_POS	T CELL DYSFUNCTION SCORES_TIDE_PMID_30127393_POS	Details ...	64	0.486371	1.34398	0.043088	0.0665411	1	4080	tags=30%, list=21%, signal=38%
FOSTER_KDM1A_TARGETS_UP	FOSTER_KDM1A_TARGETS_UP	Details ...	252	0.40606	1.33677	0.00479233	0.0701926	1	4165	tags=20%, list=22%, signal=25%
MUSCLE_MASS	MUSCLE_MASS	Details ...	46	0.515509	1.33666	0.0665434	0.0699217	1	2792	tags=33%, list=15%, signal=38%
AMUNDSON_DNA_DAMAGE_RESPONSE_TP53	AMUNDSON_DNA_DAMAGE_RESPONSE_TP53	Details ...	15	0.647232	1.3352	0.117647	0.0703605	1	4201	tags=53%, list=22%, signal=68%
REACTOME_NCAM_SIGNALING_FOR_NEURITE_OUT_GROWTH	REACTOME_NCAM_SIGNALING_FOR_NEURITE_OUT_GROWTH	Details ...	42	0.515559	1.33049	0.0797101	0.0727729	1	2106	tags=19%, list=11%, signal=21%
MYCN_INDUCTION_6H_DOWN	MYCN_INDUCTION_6H_DOWN	Details ...	222	0.409732	1.32854	0.0114566	0.0735275	1	2377	tags=23%, list=12%, signal=26%
EIF4E_DN	EIF4E_DN	Details ...	97	0.450451	1.32816	0.0382695	0.0733973	1	4646	tags=43%, list=24%, signal=57%
HENDRICKS_SMARCA4_TARGETS_DN	HENDRICKS_SMARCA4_TARGETS_DN	Details ...	50	0.499548	1.32796	0.0767825	0.0731687	1	2311	tags=20%, list=12%, signal=23%
RMS119_DELTAPA_RATIO_FGFR4_WT_UP	RMS119_DELTAPA_RATIO_FGFR4_WT_UP	Details ...	242	0.399624	1.31469	0.00955414	0.0816777	1	3421	tags=19%, list=18%, signal=23%
FERREIRA_EWINGS_SARCOMA_UNSTABLE_VS_STABLE_DN	FERREIRA_EWINGS_SARCOMA_UNSTABLE_VS_STABLE_DN	Details ...	87	0.451587	1.31109	0.0338681	0.0835601	1	2742	tags=21%, list=14%, signal=24%
LU_EZH2_TARGETS_DN	LU_EZH2_TARGETS_DN	Details ...	361	0.385739	1.30968	0.00478469	0.0841441	1	3569	tags=33%, list=19%, signal=39%
SRBCT_ALL	SRBCT_ALL	Details ...	85	0.454488	1.30824	0.0505415	0.0847737	1	2827	tags=35%, list=15%, signal=41%
NK CELLS ACTIVATED	NK CELLS ACTIVATED	Details ...	58	0.478097	1.30621	0.0731707	0.0856739	1	6031	tags=21%, list=32%, signal=30%
DAVICIONI_PAX_FOXO1_SIGNATURE_IN_ARMS_DN	DAVICIONI_PAX_FOXO1_SIGNATURE_IN_ARMS_DN	Details ...	20	0.586635	1.30574	0.111324	0.0856269	1	3403	tags=50%, list=18%, signal=61%
M2-LIKE	M2-LIKE	Details ...	42	0.514746	1.30466	0.0850695	0.085994	1	1161	tags=17%, list=6%, signal=18%
DENDRITIC CELLS ACTIVATED	DENDRITIC CELLS ACTIVATED	Details ...	53	0.484027	1.3019	0.0724638	0.0875281	1	2339	tags=11%, list=12%, signal=13%
REN_ALVEOLAR_RHABDOMYOSARCOMA_UP	REN_ALVEOLAR_RHABDOMYOSARCOMA_UP	Details ...	92	0.442407	1.30184	0.05	0.0871495	1	3183	tags=30%, list=17%, signal=36%
KYNG_DNA_DAMAGE_UP	KYNG_DNA_DAMAGE_UP	Details ...	100	0.439675	1.29883	0.0460177	0.0888567	1	2334	tags=25%, list=12%, signal=28%
T REGULATORY_PMID_30127393_POS	T REGULATORY_PMID_30127393_POS	Details ...	50	0.489616	1.29599	0.0809859	0.090513	1	2323	tags=22%, list=12%, signal=25%
PRC1_BMI_UP.V1_UP	PRC1_BMI_UP.V1_UP	Details ...	177	0.406969	1.29569	0.0297521	0.090347	1	4040	tags=21%, list=21%, signal=27%
ROME_INSULIN_TARGETS_IN_MUSCLE_DN	ROME_INSULIN_TARGETS_IN_MUSCLE_DN	Details ...	173	0.407476	1.29418	0.0235294	0.0910807	1	2974	tags=25%, list=16%, signal=30%
HALLMARK_WNT_BETA_CATENIN_SIGNALING	HALLMARK_WNT_BETA_CATENIN_SIGNALING	Details ...	42	0.497079	1.29218	0.0952381	0.0922139	1	1930	tags=26%, list=10%, signal=29%
BENPORATH_PRC2_TARGETS	BENPORATH_PRC2_TARGETS	Details ...	622	0.36687	1.29206	0.00451807	0.0918946	1	3333	tags=14%, list=17%, signal=17%
M1-LIKE	M1-LIKE	Details ...	54	0.481177	1.28922	0.0899083	0.0936942	1	3130	tags=28%, list=16%, signal=33%
RAS_GUANYL_NUCLEOTIDE_EXCHANGE_FACTOR_ACTIVITY	RAS_GUANYL_NUCLEOTIDE_EXCHANGE_FACTOR_ACTIVITY	Details ...	18	0.593788	1.28317	0.122083	0.0979459	1	1972	tags=44%, list=10%, signal=50%
RH4_CHD4_TARGETS_DOWN	RH4_CHD4_TARGETS_DOWN	Details ...	47	0.488991	1.28302	0.1	0.0976458	1	2323	tags=23%, list=12%, signal=27%
REACTOME_MYOGENESIS	REACTOME_MYOGENESIS	Details ...	28	0.534526	1.28053	0.137331	0.0990722	1	3314	tags=32%, list=17%, signal=39%
DELASERNA_MYOD_TARGETS_UP	DELASERNA_MYOD_TARGETS_UP	Details ...	86	0.437152	1.27839	0.0807018	0.100331	1	3314	tags=37%, list=17%, signal=45%
MACROPHAGES M1	MACROPHAGES M1	Details ...	48	0.482422	1.27324	0.119485	0.103789	1	782	tags=8%, list=4%, signal=9%
PID_EPO_PATHWAY	PID_EPO_PATHWAY	Details ...	34	0.50186	1.26286	0.128801	0.111873	1	5171	tags=47%, list=27%, signal=64%
RMS772_V550E_RATIO_UP	RMS772_V550E_RATIO_UP	Details ...	249	0.383726	1.26121	0.0316957	0.112967	1	2155	tags=22%, list=11%, signal=24%
SCIBETTA_KDM5B_TARGETS_UP	SCIBETTA_KDM5B_TARGETS_UP	Details ...	17	0.592897	1.26002	0.157303	0.113484	1	2103	tags=47%, list=11%, signal=53%
MCF10A_WT_P21KO_GENES_DESEQ_FINAL1_DOWN IN WT-SUPRESSED BY P21	MCF10A_WT_P21KO_GENES_DESEQ_FINAL1_DOWN IN WT-SUPRESSED BY P21	Details ...	76	0.440224	1.2584	0.0940326	0.114433	1	3528	tags=34%, list=19%, signal=42%
CARFILZOMIB_RESISTANT_DOWN	CARFILZOMIB_RESISTANT_DOWN	Details ...	309	0.37265	1.24945	0.0292758	0.122306	1	3032	tags=27%, list=16%, signal=32%
JACKSON_DNMT1_TARGETS_UP	JACKSON_DNMT1_TARGETS_UP	Details ...	75	0.434904	1.24834	0.0910683	0.122984	1	1468	tags=21%, list=8%, signal=23%
PROTEIN_KINASE_ACTIVITY	PROTEIN_KINASE_ACTIVITY	Details ...	273	0.374923	1.24514	0.0324675	0.125558	1	3664	tags=32%, list=19%, signal=38%
MONOCYTES	MONOCYTES	Details ...	52	0.461856	1.24292	0.121646	0.127107	1	5183	tags=25%, list=27%, signal=34%
MDSC_PMID_30127393_NEG	MDSC_PMID_30127393_NEG	Details ...	50	0.464673	1.24157	0.129213	0.12786	1	4666	tags=22%, list=24%, signal=29%
NS83_LIVER_UP	NS83_LIVER_UP	Details ...	247	0.375921	1.23864	0.0408163	0.130216	1	3652	tags=19%, list=19%, signal=23%
REACTOME_DOWNSTREAM_SIGNALING_OF_ACTIVATED_FGFR	REACTOME_DOWNSTREAM_SIGNALING_OF_ACTIVATED_FGFR	Details ...	43	0.471224	1.22648	0.148862	0.142189	1	4643	tags=35%, list=24%, signal=46%
PARENT_MTOR_SIGNALING_UP	PARENT_MTOR_SIGNALING_UP	Details ...	547	0.350334	1.22545	0.00862069	0.142609	1	3724	tags=32%, list=20%, signal=39%
MARTINEZ_TP53_TARGETS_DN	MARTINEZ_TP53_TARGETS_DN	Details ...	576	0.34796	1.22238	0.0251852	0.145297	1	2790	tags=22%, list=15%, signal=25%
EXPRESSED SOMATIC MUTATIONS_RMS	EXPRESSED SOMATIC MUTATIONS_RMS	Details ...	328	0.36077	1.22232	0.0305958	0.144755	1	3356	tags=32%, list=18%, signal=38%
TRANSMEMBRANE_RECEPTOR_PROTEIN_TYROSINE_KINASE_SIGNALING_PATHWAY	TRANSMEMBRANE_RECEPTOR_PROTEIN_TYROSINE_KINASE_SIGNALING_PATHWAY	Details ...	82	0.422775	1.22178	0.124101	0.144724	1	5257	tags=43%, list=28%, signal=59%
T CELLS GAMMA DELTA	T CELLS GAMMA DELTA	Details ...	54	0.448909	1.20472	0.134483	0.164003	1	5897	tags=20%, list=31%, signal=29%
REACTOME_PI3K_CASCADE	REACTOME_PI3K_CASCADE	Details ...	38	0.473644	1.20374	0.173752	0.16447	1	4643	tags=34%, list=24%, signal=45%
HINATA_NFKB_TARGETS_KERATINOCYTE_DN	HINATA_NFKB_TARGETS_KERATINOCYTE_DN	Details ...	22	0.537327	1.19931	0.204159	0.169266	1	2260	tags=23%, list=12%, signal=26%
CHIARADONNA_NEOPLASTIC_TRANSFORMATION_CDC25_UP	CHIARADONNA_NEOPLASTIC_TRANSFORMATION_CDC25_UP	Details ...	110	0.394007	1.19926	0.123711	0.168685	1	2980	tags=26%, list=16%, signal=31%
RMS772_DELTAPA_RATIO_FGFR4_WT_DOWN	RMS772_DELTAPA_RATIO_FGFR4_WT_DOWN	Details ...	252	0.360544	1.18964	0.0915033	0.180396	1	2808	tags=22%, list=15%, signal=26%
CHIARADONNA_NEOPLASTIC_TRANSFORMATION_KRAS_CDC25_UP	CHIARADONNA_NEOPLASTIC_TRANSFORMATION_KRAS_CDC25_UP	Details ...	50	0.445697	1.18753	0.170599	0.182364	1	1134	tags=20%, list=6%, signal=21%
GRYDER_PAX3FOXO1_JQ1	GRYDER_PAX3FOXO1_JQ1	Details ...	70	0.414965	1.18572	0.158088	0.184146	1	1410	tags=20%, list=7%, signal=22%
AN_KDM3B_UP	AN_KDM3B_UP	Details ...	237	0.360232	1.18412	0.0945513	0.185713	1	3631	tags=31%, list=19%, signal=38%
PAX3FOXO1_INTERACTORS_NONNUCLEAR	PAX3FOXO1_INTERACTORS_NONNUCLEAR	Details ...	20	0.543735	1.18048	0.210054	0.189877	1	1339	tags=25%, list=7%, signal=27%
KUNINGER_IGF1_VS_PDGFB_TARGETS_DN	KUNINGER_IGF1_VS_PDGFB_TARGETS_DN	Details ...	43	0.453009	1.16392	0.219512	0.213366	1	2065	tags=30%, list=11%, signal=34%
EOSINOPHILS	EOSINOPHILS	Details ...	47	0.434787	1.16101	0.201149	0.217056	1	3554	tags=13%, list=19%, signal=16%
T ACCUM_PMID_30127393_POS	T ACCUM_PMID_30127393_POS	Details ...	17	0.529148	1.15617	0.265107	0.223554	1	5822	tags=65%, list=31%, signal=93%
RMS_CORRELATE_WITH_FGFR4	RMS_CORRELATE_WITH_FGFR4	Details ...	244	0.349758	1.15026	0.124797	0.232048	1	2775	tags=30%, list=15%, signal=35%
ASGHARZADEH_NEUROBLASTOMA_POOR_SURVIVAL_DN	ASGHARZADEH_NEUROBLASTOMA_POOR_SURVIVAL_DN	Details ...	31	0.461396	1.13855	0.254937	0.251266	1	1566	tags=23%, list=8%, signal=25%
BAE_BRCA1_TARGETS_UP	BAE_BRCA1_TARGETS_UP	Details ...	72	0.403623	1.13263	0.205674	0.260839	1	1460	tags=21%, list=8%, signal=22%
NEUROBLASTOMA_CORRELATE PHOX2B	NEUROBLASTOMA_CORRELATE PHOX2B	Details ...	259	0.341527	1.13201	0.157895	0.260934	1	2935	tags=19%, list=15%, signal=22%
KASLER_HDAC7_TARGETS_1_DN	KASLER_HDAC7_TARGETS_1_DN	Details ...	17	0.534197	1.13175	0.306391	0.260364	1	1901	tags=29%, list=10%, signal=33%
FERNANDEZ_BOUND_BY_MYC	FERNANDEZ_BOUND_BY_MYC	Details ...	174	0.352638	1.12823	0.178282	0.265859	1	2216	tags=21%, list=12%, signal=24%
LASTOWSKA_COAMPLIFIED_WITH_MYCN	LASTOWSKA_COAMPLIFIED_WITH_MYCN	Details ...	38	0.441497	1.12653	0.263158	0.268121	1	2007	tags=24%, list=11%, signal=26%
KAYO_AGING_MUSCLE_UP	KAYO_AGING_MUSCLE_UP	Details ...	237	0.341313	1.12411	0.153968	0.271726	1	3787	tags=25%, list=20%, signal=31%
PRC1_BMI_UP.V1_DN	PRC1_BMI_UP.V1_DN	Details ...	178	0.355662	1.1202	0.192751	0.278358	1	4000	tags=19%, list=21%, signal=24%
HALLMARK_GLYCOLYSIS	HALLMARK_GLYCOLYSIS	Details ...	199	0.345553	1.11291	0.197368	0.291118	1	2423	tags=23%, list=13%, signal=26%
KIM_MYCN_AMPLIFICATION_TARGETS_DN	KIM_MYCN_AMPLIFICATION_TARGETS_DN	Details ...	96	0.369534	1.0977	0.258333	0.320981	1	2489	tags=27%, list=13%, signal=31%
WEI_MIR34A_TARGETS	WEI_MIR34A_TARGETS	Details ...	141	0.354829	1.09631	0.230263	0.32279	1	3334	tags=33%, list=17%, signal=39%
RH4_PLX1_DOWN	RH4_PLX1_DOWN	Details ...	293	0.326587	1.09459	0.190174	0.325322	1	2618	tags=25%, list=14%, signal=28%
SENESE_HDAC3_TARGETS_DN	SENESE_HDAC3_TARGETS_DN	Details ...	493	0.315715	1.0923	0.178737	0.329095	1	3094	tags=29%, list=16%, signal=33%
V$MYCMAX_B	V$MYCMAX_B	Details ...	186	0.334867	1.07957	0.240336	0.35623	1	2932	tags=27%, list=15%, signal=31%
EBAUER_TARGETS_OF_PAX3_FOXO1_FUSION_DN	EBAUER_TARGETS_OF_PAX3_FOXO1_FUSION_DN	Details ...	44	0.417165	1.07938	0.308271	0.355329	1	3191	tags=32%, list=17%, signal=38%
KDM6B_EZH2_METABOLIC_SIGNATURE	KDM6B_EZH2_METABOLIC_SIGNATURE	Details ...	16	0.511279	1.07577	0.361664	0.362691	1	1265	tags=25%, list=7%, signal=27%
MARTINEZ_TP53_TARGETS_UP	MARTINEZ_TP53_TARGETS_UP	Details ...	576	0.307248	1.07477	0.195522	0.363687	1	3671	tags=25%, list=19%, signal=30%
PID_P53_DOWNSTREAM_PATHWAY	PID_P53_DOWNSTREAM_PATHWAY	Details ...	135	0.341162	1.06182	0.313233	0.392555	1	1880	tags=18%, list=10%, signal=20%
FORTSCHEGGER_PHF8_TARGETS_UP	FORTSCHEGGER_PHF8_TARGETS_UP	Details ...	255	0.32076	1.05964	0.272285	0.396563	1	2219	tags=17%, list=12%, signal=19%
GO_RESPONSE_TO_ZINC_ION	GO_RESPONSE_TO_ZINC_ION	Details ...	55	0.389519	1.05656	0.325088	0.402704	1	4170	tags=22%, list=22%, signal=28%
KEGG_REGULATION_OF_ACTIN_CYTOSKELETON	KEGG_REGULATION_OF_ACTIN_CYTOSKELETON	Details ...	210	0.325696	1.0531	0.325503	0.409515	1	4219	tags=30%, list=22%, signal=37%
T CELLS FOLLICULAR HELPER	T CELLS FOLLICULAR HELPER	Details ...	50	0.397109	1.05263	0.359489	0.409184	1	2604	tags=10%, list=14%, signal=12%
KEGG_ENDOCYTOSIS	KEGG_ENDOCYTOSIS	Details ...	177	0.333241	1.05157	0.313559	0.410182	1	4443	tags=32%, list=23%, signal=41%
ZEMBUTSU_SENSITIVITY_TO_VINBLASTINE	ZEMBUTSU_SENSITIVITY_TO_VINBLASTINE	Details ...	17	0.4882	1.04449	0.395161	0.426892	1	3081	tags=41%, list=16%, signal=49%
SHEN_SMARCA2_TARGETS_DN	SHEN_SMARCA2_TARGETS_DN	Details ...	323	0.312609	1.04417	0.305008	0.426105	1	3954	tags=17%, list=21%, signal=21%
REACTOME_RAS_ACTIVATION_UOPN_CA2_INFUX_THROUGH_NMDA_RECEPTOR	REACTOME_RAS_ACTIVATION_UOPN_CA2_INFUX_THROUGH_NMDA_RECEPTOR	Details ...	18	0.478316	1.03284	0.426901	0.454461	1	805	tags=17%, list=4%, signal=17%
V$MYC_Q2	V$MYC_Q2	Details ...	129	0.339764	1.03244	0.365	0.454052	1	2928	tags=25%, list=15%, signal=29%
PLASMA CELLS	PLASMA CELLS	Details ...	40	0.401283	1.03185	0.381818	0.454055	1	3518	tags=20%, list=18%, signal=24%
MITOCHONDRIAL_STRESS_GENES	MITOCHONDRIAL_STRESS_GENES	Details ...	52	0.382716	1.03111	0.387037	0.454557	1	2270	tags=23%, list=12%, signal=26%
ICB RESIST_PMID_30127393_POS	ICB RESIST_PMID_30127393_POS	Details ...	49	0.388637	1.02969	0.378623	0.456624	1	1895	tags=10%, list=10%, signal=11%
TAM M2_M1_PMID_30127393_POS	TAM M2_M1_PMID_30127393_POS	Details ...	49	0.380931	1.02291	0.399638	0.473304	1	4995	tags=33%, list=26%, signal=44%
HIF1AN_METABOLIC	HIF1AN_METABOLIC	Details ...	20	0.46354	1.02025	0.416216	0.479027	1	1333	tags=25%, list=7%, signal=27%
VANOEVELEN_MYOGENESIS_SIN3A_TARGETS	VANOEVELEN_MYOGENESIS_SIN3A_TARGETS	Details ...	213	0.314914	1.01986	0.399682	0.478452	1	2628	tags=24%, list=14%, signal=27%
IMR32-34A-48H-1_DOWN	IMR32-34A-48H-1_DOWN	Details ...	306	0.304444	1.0128	0.41195	0.496442	1	3382	tags=30%, list=18%, signal=36%
REGULATION_OF_RAS_PROTEIN_SIGNAL_TRANSDUCTION	REGULATION_OF_RAS_PROTEIN_SIGNAL_TRANSDUCTION	Details ...	18	0.46478	1.00786	0.450549	0.507974	1	3551	tags=33%, list=19%, signal=41%
REACTOME_IRS_RELATED_EVENTS	REACTOME_IRS_RELATED_EVENTS	Details ...	79	0.351686	1.00709	0.430718	0.508528	1	4798	tags=38%, list=25%, signal=51%
DUTTA_APOPTOSIS_VIA_NFKB	DUTTA_APOPTOSIS_VIA_NFKB	Details ...	33	0.40565	1.00085	0.452424	0.524451	1	4048	tags=39%, list=21%, signal=50%
INGA_TP53_TARGETS	INGA_TP53_TARGETS	Details ...	17	0.469012	0.999077	0.475379	0.528025	1	1026	tags=24%, list=5%, signal=25%
RMS772_DELTAPA_RATIO_FGFR4_WT_UP	RMS772_DELTAPA_RATIO_FGFR4_WT_UP	Details ...	253	0.305686	0.996751	0.468153	0.532973	1	3344	tags=16%, list=18%, signal=19%
PDC	PDC	Details ...	186	0.309635	0.993827	0.445393	0.539685	1	2899	tags=20%, list=15%, signal=23%
GRYDER_PAX3FOXO1_CRC	GRYDER_PAX3FOXO1_CRC	Details ...	39	0.379294	0.988525	0.478976	0.553434	1	3570	tags=38%, list=19%, signal=47%
PARENT_MTOR_SIGNALING_DN	PARENT_MTOR_SIGNALING_DN	Details ...	43	0.376266	0.986273	0.448905	0.558075	1	2396	tags=21%, list=13%, signal=24%
T CELLS CD4 NAIVE	T CELLS CD4 NAIVE	Details ...	45	0.374509	0.983348	0.464664	0.564758	1	4959	tags=20%, list=26%, signal=27%
EFFECTOR T CELL_PMID30559421	EFFECTOR T CELL_PMID30559421	Details ...	35	0.394069	0.980952	0.485348	0.569948	1	309	tags=6%, list=2%, signal=6%
V$NMYC_01	V$NMYC_01	Details ...	194	0.305776	0.970616	0.500816	0.599107	1	3226	tags=27%, list=17%, signal=33%
REACTOME_CREB_PHOPHORYLATION_THROUGH_THE_ACTIVATION_OF_RAS	REACTOME_CREB_PHOPHORYLATION_THROUGH_THE_ACTIVATION_OF_RAS	Details ...	26	0.417391	0.969805	0.487226	0.599707	1	805	tags=12%, list=4%, signal=12%
PASINI_SUZ12_TARGETS_UP	PASINI_SUZ12_TARGETS_UP	Details ...	105	0.32841	0.96933	0.532628	0.599181	1	2331	tags=18%, list=12%, signal=21%
CARFILZOMIB_RESISTANT_UP	CARFILZOMIB_RESISTANT_UP	Details ...	319	0.285545	0.958886	0.557878	0.628671	1	2791	tags=24%, list=15%, signal=28%
GRYDER_PAX3FOXO1_ENHANCERS_KO_DOWN	GRYDER_PAX3FOXO1_ENHANCERS_KO_DOWN	Details ...	428	0.279399	0.956226	0.625758	0.634733	1	2980	tags=24%, list=16%, signal=28%
BEGUM_TARGETS_OF_PAX3_FOXO1_FUSION_UP	BEGUM_TARGETS_OF_PAX3_FOXO1_FUSION_UP	Details ...	60	0.346503	0.953105	0.525847	0.642131	1	1343	tags=15%, list=7%, signal=16%
RH30_ETF100	RH30_ETF100	Details ...	99	0.319652	0.942896	0.578292	0.671006	1	2859	tags=24%, list=15%, signal=28%
STAMBOLSKY_TARGETS_OF_MUTATED_TP53_UP	STAMBOLSKY_TARGETS_OF_MUTATED_TP53_UP	Details ...	47	0.358686	0.942479	0.534546	0.670128	1	4328	tags=34%, list=23%, signal=44%
BIOCARTA_RAS_PATHWAY	BIOCARTA_RAS_PATHWAY	Details ...	23	0.410023	0.93389	0.558394	0.694141	1	2484	tags=26%, list=13%, signal=30%
GO_REGULATION_OF_OXIDATIVE_STRESS_INDUCED_CELL_DEATH	GO_REGULATION_OF_OXIDATIVE_STRESS_INDUCED_CELL_DEATH	Details ...	44	0.362712	0.931048	0.562152	0.700681	1	922	tags=11%, list=5%, signal=12%
HIF1AN_INTERACTORS_BIOGRID	HIF1AN_INTERACTORS_BIOGRID	Details ...	67	0.329564	0.927254	0.58473	0.710228	1	4115	tags=31%, list=22%, signal=40%
KEGG_GLYCOLYSIS_GLUCONEOGENESIS	KEGG_GLYCOLYSIS_GLUCONEOGENESIS	Details ...	61	0.331439	0.92642	0.573913	0.710614	1	1178	tags=8%, list=6%, signal=9%
GO_REGULATION_OF_RESPONSE_TO_REACTIVE_OXYGEN_SPECIES	GO_REGULATION_OF_RESPONSE_TO_REACTIVE_OXYGEN_SPECIES	Details ...	33	0.372568	0.923042	0.587786	0.71845	1	525	tags=12%, list=3%, signal=12%
KEGG_ANTIGEN_PROCESSING_AND_PRESENTATION	KEGG_ANTIGEN_PROCESSING_AND_PRESENTATION	Details ...	80	0.32271	0.917687	0.618151	0.732477	1	2176	tags=11%, list=11%, signal=13%
DAVICIONI_PAX_FOXO1_SIGNATURE_IN_ARMS_UP	DAVICIONI_PAX_FOXO1_SIGNATURE_IN_ARMS_UP	Details ...	53	0.34119	0.917576	0.614286	0.730489	1	3191	tags=38%, list=17%, signal=45%
V$MAX_01	V$MAX_01	Details ...	187	0.285416	0.904738	0.703767	0.766451	1	3917	tags=30%, list=21%, signal=37%
CORRELATED_0.5_WITH_TFAP2B_PAX_FOXO1_EXPRESSION_SIGNATURE_UP	CORRELATED_0.5_WITH_TFAP2B_PAX_FOXO1_EXPRESSION_SIGNATURE_UP	Details ...	139	0.292494	0.902923	0.717822	0.769439	1	2620	tags=22%, list=14%, signal=25%
KAYO_AGING_MUSCLE_DN	KAYO_AGING_MUSCLE_DN	Details ...	123	0.296145	0.90059	0.720562	0.77396	1	1398	tags=15%, list=7%, signal=16%
TRI70_POSITIVE	TRI70_POSITIVE	Details ...	20	0.401835	0.894563	0.618042	0.788727	1	3799	tags=40%, list=20%, signal=50%
DC SUBSETS	DC SUBSETS	Details ...	15	0.430582	0.889601	0.617977	0.80035	1	2592	tags=7%, list=14%, signal=8%
ROPERO_HDAC2_TARGETS	ROPERO_HDAC2_TARGETS	Details ...	100	0.301835	0.879622	0.73638	0.825231	1	3760	tags=27%, list=20%, signal=33%
RAS_PROTEIN_SIGNAL_TRANSDUCTION	RAS_PROTEIN_SIGNAL_TRANSDUCTION	Details ...	65	0.311827	0.866198	0.715074	0.856869	1	2580	tags=18%, list=14%, signal=21%
B CELLS NAIVE	B CELLS NAIVE	Details ...	53	0.315698	0.854107	0.732984	0.882426	1	3750	tags=15%, list=20%, signal=19%
MARTIN_INTERACT_WITH_HDAC	MARTIN_INTERACT_WITH_HDAC	Details ...	44	0.328021	0.85061	0.712747	0.887517	1	2176	tags=27%, list=11%, signal=31%
TARGETS OF PAX3 FOXO1_MELTZER_CHIPSEQ	TARGETS OF PAX3 FOXO1_MELTZER_CHIPSEQ	Details ...	61	0.310749	0.84991	0.768696	0.886201	1	2620	tags=23%, list=14%, signal=27%
ZEMBUTSU_SENSITIVITY_TO_DOXORUBICIN	ZEMBUTSU_SENSITIVITY_TO_DOXORUBICIN	Details ...	17	0.397956	0.847154	0.674157	0.889528	1	962	tags=18%, list=5%, signal=19%
LU_EZH2_TARGETS_UP	LU_EZH2_TARGETS_UP	Details ...	267	0.255049	0.842464	0.954098	0.896613	1	3415	tags=21%, list=18%, signal=25%
HALLMARK_REACTIVE_OXYGEN_SPECIES_PATHWAY	HALLMARK_REACTIVE_OXYGEN_SPECIES_PATHWAY	Details ...	47	0.323232	0.837243	0.759425	0.903936	1	2512	tags=21%, list=13%, signal=24%
JACKSON_DNMT1_TARGETS_DN	JACKSON_DNMT1_TARGETS_DN	Details ...	24	0.355224	0.819021	0.757246	0.932968	1	2558	tags=25%, list=13%, signal=29%
WANG_LSD1_TARGETS_UP	WANG_LSD1_TARGETS_UP	Details ...	23	0.348509	0.803215	0.754455	0.953212	1	185	tags=9%, list=1%, signal=9%
TANG_SENESCENCE_TP53_TARGETS_UP	TANG_SENESCENCE_TP53_TARGETS_UP	Details ...	33	0.325158	0.801116	0.807692	0.953029	1	1519	tags=12%, list=8%, signal=13%
BOYAULT_LIVER_CANCER_SUBCLASS_G12_UP	BOYAULT_LIVER_CANCER_SUBCLASS_G12_UP	Details ...	35	0.321165	0.800899	0.812613	0.950463	1	3361	tags=29%, list=18%, signal=35%
CHEN_NEUROBLASTOMA_COPY_NUMBER_GAINS	CHEN_NEUROBLASTOMA_COPY_NUMBER_GAINS	Details ...	45	0.293661	0.772028	0.895118	0.978426	1	2620	tags=24%, list=14%, signal=28%
TGD	TGD	Details ...	35	0.313992	0.77151	0.854317	0.975943	1	4485	tags=23%, list=24%, signal=30%
PID_NFKAPPAB_CANONICAL_PATHWAY	PID_NFKAPPAB_CANONICAL_PATHWAY	Details ...	23	0.334113	0.770794	0.822642	0.973633	1	4448	tags=48%, list=23%, signal=62%
REACTOME_FGFR_LIGAND_BINDING_AND_ACTIVATION	REACTOME_FGFR_LIGAND_BINDING_AND_ACTIVATION	Details ...	27	0.319896	0.754692	0.871143	0.983575	1	5524	tags=37%, list=29%, signal=52%
RAS_GTPASE_BINDING	RAS_GTPASE_BINDING	Details ...	24	0.324339	0.753036	0.864717	0.981944	1	1972	tags=21%, list=10%, signal=23%
PID_NFKAPPAB_ATYPICAL_PATHWAY	PID_NFKAPPAB_ATYPICAL_PATHWAY	Details ...	17	0.342436	0.740278	0.824197	0.987369	1	4345	tags=47%, list=23%, signal=61%
REACTOME_SIGNALLING_TO_RAS	REACTOME_SIGNALLING_TO_RAS	Details ...	26	0.306079	0.719062	0.912568	0.995526	1	1244	tags=12%, list=7%, signal=12%
CASTELLANO_NRAS_TARGETS_UP	CASTELLANO_NRAS_TARGETS_UP	Details ...	60	0.257876	0.715042	0.973064	0.994317	1	4847	tags=33%, list=25%, signal=45%
REACTOME_SHCMEDIATED_CASCADE	REACTOME_SHCMEDIATED_CASCADE	Details ...	21	0.313468	0.711461	0.918489	0.992902	1	5923	tags=43%, list=31%, signal=62%
T_CELL_ACTIVATION	T_CELL_ACTIVATION	Details ...	43	0.265303	0.70278	0.972119	0.993273	1	3090	tags=14%, list=16%, signal=17%
REACTOME_FRS2MEDIATED_CASCADE	REACTOME_FRS2MEDIATED_CASCADE	Details ...	27	0.292745	0.69334	0.937956	0.99363	1	5524	tags=37%, list=29%, signal=52%
DEPMAP_NONESSENTIALS	DEPMAP_NONESSENTIALS	Details ...	779	0.193914	0.692693	1	0.990969	1	5801	tags=3%, list=30%, signal=4%
NEGV1	NEGV1	Details ...	906	0.192717	0.688427	1	0.989375	1	5801	tags=3%, list=30%, signal=4%
TORCHIA_TARGETS_OF_EWSR1_FLI1_FUSION_TOP20_DN	TORCHIA_TARGETS_OF_EWSR1_FLI1_FUSION_TOP20_DN	Details ...	18	0.267675	0.571487	0.994536	1	1	4791	tags=33%, list=25%, signal=44%
REACTOME_PHOSPHOLIPASE_CMEDIATED_CASCADE	REACTOME_PHOSPHOLIPASE_CMEDIATED_CASCADE	Details ...	23	0.236841	0.531566	0.998208	0.99963	1	5524	tags=30%, list=29%, signal=43%

## Sheet: gsea_report_for_na_neg_15955511
NAME	GS<br> follow link to MSigDB	GS DETAILS	SIZE	ES	NES	NOM p-val	FDR q-val	FWER p-val	RANK AT MAX	LEADING EDGE
FOXM1_UP	FOXM1_UP	Details ...	172	-0.936733	-3.0731	0	0	0	814	tags=90%, list=4%, signal=93%
ROSTY_CERVICAL_CANCER_PROLIFERATION_CLUSTER	ROSTY_CERVICAL_CANCER_PROLIFERATION_CLUSTER	Details ...	137	-0.919174	-2.95556	0	0	0	706	tags=84%, list=4%, signal=87%
HALLMARK_E2F_TARGETS	HALLMARK_E2F_TARGETS	Details ...	199	-0.856106	-2.87314	0	0	0	1628	tags=79%, list=9%, signal=86%
CINSARC	CINSARC	Details ...	62	-0.972766	-2.79618	0	0	0	505	tags=97%, list=3%, signal=99%
WHITEFORD_PEDIATRIC_CANCER_MARKERS	WHITEFORD_PEDIATRIC_CANCER_MARKERS	Details ...	90	-0.883132	-2.68034	0	0	0	1256	tags=74%, list=7%, signal=79%
CORRELATES WITH CAMTA1_PEDIATRIC AFFY TUMOR DB_NEGATIVE	CORRELATES WITH CAMTA1_PEDIATRIC AFFY TUMOR DB_NEGATIVE	Details ...	92	-0.894562	-2.67851	0	0	0	573	tags=58%, list=3%, signal=59%
T REGULATORY_PMID_30127393_NEG	T REGULATORY_PMID_30127393_NEG	Details ...	49	-0.974261	-2.67002	0	0	0	355	tags=88%, list=2%, signal=89%
PUJANA_CHEK2_PCC_NETWORK	PUJANA_CHEK2_PCC_NETWORK	Details ...	758	-0.714327	-2.66978	0	0	0	2712	tags=56%, list=14%, signal=62%
NS4_ADRENAL_DOWN	NS4_ADRENAL_DOWN	Details ...	257	-0.77056	-2.65462	0	0	0	1171	tags=54%, list=6%, signal=56%
BLUM_RESPONSE_TO_SALIRASIB_DN	BLUM_RESPONSE_TO_SALIRASIB_DN	Details ...	321	-0.747274	-2.63988	0	0	0	1329	tags=55%, list=7%, signal=58%
KANG_DOXORUBICIN_RESISTANCE_UP	KANG_DOXORUBICIN_RESISTANCE_UP	Details ...	53	-0.947582	-2.61929	0	0	0	689	tags=92%, list=4%, signal=96%
LNCRNA_X_POSITIVE_RNASEQ	LNCRNA_X_POSITIVE_RNASEQ	Details ...	87	-0.849828	-2.60797	0	0	0	876	tags=64%, list=5%, signal=67%
HALLMARK_G2M_CHECKPOINT	HALLMARK_G2M_CHECKPOINT	Details ...	198	-0.777901	-2.6058	0	0	0	1628	tags=59%, list=9%, signal=64%
BENPORATH_PROLIFERATION	BENPORATH_PROLIFERATION	Details ...	138	-0.805257	-2.5986	0	0	0	1397	tags=62%, list=7%, signal=67%
G2M_PHASE_REGEV	G2M_PHASE_REGEV	Details ...	54	-0.930949	-2.56607	0	0	0	644	tags=87%, list=3%, signal=90%
S_PHASE_REGEV	S_PHASE_REGEV	Details ...	42	-0.952997	-2.5307	0	0	0	937	tags=100%, list=5%, signal=105%
GSKJ4_24H_DOWN	GSKJ4_24H_DOWN	Details ...	39	-0.958452	-2.52696	0	0	0	427	tags=85%, list=2%, signal=86%
REN_BOUND_BY_E2F	REN_BOUND_BY_E2F	Details ...	61	-0.861255	-2.48756	0	0	0	1302	tags=80%, list=7%, signal=86%
HALLMARK_MYC_TARGETS_V1	HALLMARK_MYC_TARGETS_V1	Details ...	199	-0.746496	-2.48252	0	0	0	3198	tags=71%, list=17%, signal=84%
MOLENAAR_TARGETS_OF_CCND1_AND_CDK4_DN	MOLENAAR_TARGETS_OF_CCND1_AND_CDK4_DN	Details ...	50	-0.882712	-2.46042	0	0	0	845	tags=70%, list=4%, signal=73%
FERREIRA_EWINGS_SARCOMA_UNSTABLE_VS_STABLE_UP	FERREIRA_EWINGS_SARCOMA_UNSTABLE_VS_STABLE_UP	Details ...	137	-0.775774	-2.45831	0	0	0	1436	tags=53%, list=8%, signal=57%
TRI70_NEGATIVE	TRI70_NEGATIVE	Details ...	50	-0.882991	-2.43381	0	0	0	940	tags=76%, list=5%, signal=80%
KAMMINGA_EZH2_TARGETS	KAMMINGA_EZH2_TARGETS	Details ...	41	-0.911084	-2.41657	0	0	0	797	tags=80%, list=4%, signal=84%
BASAKI_YBX1_TARGETS_UP	BASAKI_YBX1_TARGETS_UP	Details ...	274	-0.688909	-2.38527	0	0	0	999	tags=45%, list=5%, signal=47%
MANALO_HYPOXIA_DN	MANALO_HYPOXIA_DN	Details ...	275	-0.693482	-2.38452	0	0	0	1970	tags=52%, list=10%, signal=57%
NUYTTEN_EZH2_TARGETS_DN	NUYTTEN_EZH2_TARGETS_DN	Details ...	967	-0.623021	-2.35241	0	0	0	2719	tags=43%, list=14%, signal=47%
GARCIA_TARGETS_OF_FLI1_AND_DAX1_DN	GARCIA_TARGETS_OF_FLI1_AND_DAX1_DN	Details ...	143	-0.719044	-2.34259	0	0	0	2533	tags=52%, list=13%, signal=59%
WU_APOPTOSIS_BY_CDKN1A_VIA_TP53	WU_APOPTOSIS_BY_CDKN1A_VIA_TP53	Details ...	54	-0.849181	-2.33738	0	0	0	510	tags=69%, list=3%, signal=70%
NCI_NB PROGNOSIS_POOR_UP	NCI_NB PROGNOSIS_POOR_UP	Details ...	141	-0.722631	-2.33218	0	0	0	1403	tags=38%, list=7%, signal=40%
ELNACHEF_KDM4D_UP	ELNACHEF_KDM4D_UP	Details ...	75	-0.784288	-2.32658	0	0	0	689	tags=25%, list=4%, signal=26%
NS143_SPLEEN_DOWN	NS143_SPLEEN_DOWN	Details ...	257	-0.677487	-2.32089	0	0	0	1171	tags=42%, list=6%, signal=44%
CEGV2	CEGV2	Details ...	682	-0.629303	-2.31974	0	0	0	3243	tags=52%, list=17%, signal=60%
TANG_SENESCENCE_TP53_TARGETS_DN	TANG_SENESCENCE_TP53_TARGETS_DN	Details ...	56	-0.817159	-2.30074	0	0	0	806	tags=70%, list=4%, signal=73%
JIB04_24H_DOWN	JIB04_24H_DOWN	Details ...	196	-0.686225	-2.29073	0	0	0	3077	tags=47%, list=16%, signal=56%
WHITFIELD_CELL_CYCLE_G2	WHITFIELD_CELL_CYCLE_G2	Details ...	171	-0.696897	-2.28825	0	0	0	1609	tags=44%, list=8%, signal=48%
BENPORATH_CYCLING_GENES	BENPORATH_CYCLING_GENES	Details ...	627	-0.62088	-2.283	0	0	0	1609	tags=38%, list=8%, signal=40%
MOOTHA_VOXPHOS	MOOTHA_VOXPHOS	Details ...	86	-0.756509	-2.26532	0	0	0	3048	tags=76%, list=16%, signal=90%
REACTOME_RESPIRATORY_ELECTRON_TRANSPORT_ATP_SYNTHESIS	REACTOME_RESPIRATORY_ELECTRON_TRANSPORT_ATP_SYNTHESIS	Details ...	79	-0.759727	-2.25846	0	0	0	3048	tags=77%, list=16%, signal=92%
NS83_LIVER_DOWN	NS83_LIVER_DOWN	Details ...	262	-0.648059	-2.23066	0	0	0	1483	tags=36%, list=8%, signal=39%
REACTOME_P53_INDEPENDENT_G1_S_DNA_DAMAGE_CHECKPOINT	REACTOME_P53_INDEPENDENT_G1_S_DNA_DAMAGE_CHECKPOINT	Details ...	48	-0.803875	-2.23013	0	0	0	2852	tags=79%, list=15%, signal=93%
BRD4_YAPTAZ_JQ1_DOWN	BRD4_YAPTAZ_JQ1_DOWN	Details ...	406	-0.617157	-2.21413	0	0	0	2599	tags=48%, list=14%, signal=54%
G2M_AZIZI	G2M_AZIZI	Details ...	20	-0.948592	-2.20119	0	0	0	333	tags=90%, list=2%, signal=92%
NS132_SKELETAL MUSCLE_DOWN	NS132_SKELETAL MUSCLE_DOWN	Details ...	253	-0.640481	-2.20008	0	0	0	1636	tags=42%, list=9%, signal=46%
REACTOME_MRNA_SPLICING	REACTOME_MRNA_SPLICING	Details ...	105	-0.696753	-2.17189	0	0	0	3117	tags=57%, list=16%, signal=68%
WHITFIELD_CELL_CYCLE_G2_M	WHITFIELD_CELL_CYCLE_G2_M	Details ...	205	-0.650303	-2.16863	0	0	0	1950	tags=40%, list=10%, signal=44%
REACTOME_P53_DEPENDENT_G1_DNA_DAMAGE_RESPONSE	REACTOME_P53_DEPENDENT_G1_DNA_DAMAGE_RESPONSE	Details ...	53	-0.78495	-2.16696	0	0	0	2852	tags=74%, list=15%, signal=86%
KEGG_PROTEASOME	KEGG_PROTEASOME	Details ...	44	-0.79937	-2.1624	0	0	0	2670	tags=75%, list=14%, signal=87%
WONG_MITOCHONDRIA_GENE_MODULE	WONG_MITOCHONDRIA_GENE_MODULE	Details ...	217	-0.635203	-2.14746	0	0	0	3319	tags=60%, list=17%, signal=72%
PCNA25_POSITIVE	PCNA25_POSITIVE	Details ...	24	-0.922039	-2.14675	0	0	0	609	tags=88%, list=3%, signal=90%
KEGG_SPLICEOSOME	KEGG_SPLICEOSOME	Details ...	124	-0.679442	-2.14255	0	0	0	4262	tags=71%, list=22%, signal=91%
WHITFIELD_CELL_CYCLE_G1_S	WHITFIELD_CELL_CYCLE_G1_S	Details ...	133	-0.679543	-2.14149	0	0	0	1860	tags=54%, list=10%, signal=60%
REACTOME_REGULATION_OF_MRNA_STABILITY_BY_PROTEINS_THAT_BIND_AU_RICH_ELEMENTS	REACTOME_REGULATION_OF_MRNA_STABILITY_BY_PROTEINS_THAT_BIND_AU_RICH_ELEMENTS	Details ...	81	-0.703168	-2.13118	0	0	0	2852	tags=62%, list=15%, signal=72%
T EXHAUST_PMID_30127393_NEG	T EXHAUST_PMID_30127393_NEG	Details ...	49	-0.778474	-2.12764	0	0	0	2443	tags=59%, list=13%, signal=68%
PAL_PRMT5_TARGETS_UP	PAL_PRMT5_TARGETS_UP	Details ...	199	-0.61835	-2.08426	0	0	0	2645	tags=46%, list=14%, signal=53%
WHITFIELD_CELL_CYCLE_S	WHITFIELD_CELL_CYCLE_S	Details ...	152	-0.639318	-2.06882	0	0	0	1153	tags=34%, list=6%, signal=36%
PRC2_EZH2_UP.V1_DN	PRC2_EZH2_UP.V1_DN	Details ...	184	-0.606637	-2.03396	0	0	0	1092	tags=26%, list=6%, signal=27%
WEI_MYCN_TARGETS_WITH_E_BOX	WEI_MYCN_TARGETS_WITH_E_BOX	Details ...	725	-0.545844	-2.02768	0	0	0	3286	tags=46%, list=17%, signal=53%
DEPMAP_COMMON_ESSENTIALS	DEPMAP_COMMON_ESSENTIALS	Details ...	212	-0.600656	-2.02753	0	0	0	3593	tags=53%, list=19%, signal=65%
HALLMARK_OXIDATIVE_PHOSPHORYLATION	HALLMARK_OXIDATIVE_PHOSPHORYLATION	Details ...	199	-0.583693	-1.98041	0	4.13924e-05	0.003	3418	tags=59%, list=18%, signal=71%
WANG_RESPONSE_TO_GSK3_INHIBITOR_SB216763_DN	WANG_RESPONSE_TO_GSK3_INHIBITOR_SB216763_DN	Details ...	345	-0.558858	-1.96886	0	4.07025e-05	0.003	1619	tags=39%, list=8%, signal=41%
HALLMARK_DNA_REPAIR	HALLMARK_DNA_REPAIR	Details ...	143	-0.584788	-1.88308	0	9.03876e-05	0.007	3168	tags=45%, list=17%, signal=54%
REACTOME_RNA_POL_II_TRANSCRIPTION	REACTOME_RNA_POL_II_TRANSCRIPTION	Details ...	96	-0.619812	-1.86358	0	0.000179006	0.014	3034	tags=51%, list=16%, signal=60%
JMJD6_INTERACTORS	JMJD6_INTERACTORS	Details ...	203	-0.546829	-1.84037	0	0.000303976	0.023	3983	tags=51%, list=21%, signal=64%
PEART_HDAC_PROLIFERATION_CLUSTER_DN	PEART_HDAC_PROLIFERATION_CLUSTER_DN	Details ...	73	-0.621991	-1.82156	0	0.000398687	0.031	1581	tags=37%, list=8%, signal=40%
SCIBETTA_KDM5B_TARGETS_DN	SCIBETTA_KDM5B_TARGETS_DN	Details ...	77	-0.602186	-1.80143	0	0.000636087	0.051	546	tags=34%, list=3%, signal=35%
PAX3FOXO1_INTERACTORS_NUCLEAR	PAX3FOXO1_INTERACTORS_NUCLEAR	Details ...	189	-0.537966	-1.79186	0	0.000771772	0.063	3317	tags=47%, list=17%, signal=56%
T CELLS CD4 MEMORY ACTIVATED	T CELLS CD4 MEMORY ACTIVATED	Details ...	39	-0.68668	-1.77505	0	0.00102285	0.084	1952	tags=10%, list=10%, signal=11%
CHIARADONNA_NEOPLASTIC_TRANSFORMATION_KRAS_UP	CHIARADONNA_NEOPLASTIC_TRANSFORMATION_KRAS_UP	Details ...	117	-0.550056	-1.72697	0	0.00192707	0.155	1783	tags=37%, list=9%, signal=40%
CONCANNON_APOPTOSIS_BY_EPOXOMICIN_DN	CONCANNON_APOPTOSIS_BY_EPOXOMICIN_DN	Details ...	157	-0.523136	-1.71635	0	0.00212963	0.169	1520	tags=31%, list=8%, signal=34%
MITOCHONDRIA_PROTEOME_V1	MITOCHONDRIA_PROTEOME_V1	Details ...	79	-0.567176	-1.7022	0	0.00253243	0.201	3421	tags=48%, list=18%, signal=58%
HALLMARK_MITOTIC_SPINDLE	HALLMARK_MITOTIC_SPINDLE	Details ...	198	-0.50429	-1.66949	0	0.00387806	0.286	2036	tags=34%, list=11%, signal=38%
SYMPATHETIC GANGLIA_A26MG_DOWN	SYMPATHETIC GANGLIA_A26MG_DOWN	Details ...	243	-0.484226	-1.63517	0	0.00587886	0.408	2238	tags=27%, list=12%, signal=30%
T EXHAUST_FIXED_PMID_30127393_NEG	T EXHAUST_FIXED_PMID_30127393_NEG	Details ...	50	-0.591684	-1.6348	0.00635593	0.00581042	0.408	1843	tags=32%, list=10%, signal=35%
GO_CELLULAR_RESPONSE_TO_ZINC_ION	GO_CELLULAR_RESPONSE_TO_ZINC_ION	Details ...	16	-0.7423	-1.62604	0.0130435	0.00641845	0.444	1981	tags=13%, list=10%, signal=14%
ACTIVATED EWSFLI1 TARGET GENES RANKED BY CHANGES IN GENE EXPRESSION AND H3K27AC SIGNALS_RIVERA	ACTIVATED EWSFLI1 TARGET GENES RANKED BY CHANGES IN GENE EXPRESSION AND H3K27AC SIGNALS_RIVERA	Details ...	70	-0.557861	-1.61753	0.00227273	0.00709196	0.483	465	tags=13%, list=2%, signal=13%
STAMBOLSKY_BOUND_BY_MUTATED_TP53	STAMBOLSKY_BOUND_BY_MUTATED_TP53	Details ...	18	-0.722971	-1.61173	0.010142	0.00746158	0.507	2194	tags=39%, list=12%, signal=44%
MYCN_CORRELATED_GENES_IN_PEDTUMOR_DB_UP	MYCN_CORRELATED_GENES_IN_PEDTUMOR_DB_UP	Details ...	247	-0.470237	-1.60195	0	0.00804778	0.537	2854	tags=28%, list=15%, signal=33%
UDAYAKUMAR_MED1_TARGETS_UP	UDAYAKUMAR_MED1_TARGETS_UP	Details ...	132	-0.491685	-1.59736	0	0.00841766	0.559	3886	tags=42%, list=20%, signal=52%
CHROMATIN	CHROMATIN	Details ...	35	-0.60729	-1.5528	0.0132743	0.0132785	0.727	1974	tags=49%, list=10%, signal=54%
HSIAO_HOUSEKEEPING_GENES	HSIAO_HOUSEKEEPING_GENES	Details ...	387	-0.422862	-1.50655	0	0.0205283	0.873	3197	tags=40%, list=17%, signal=47%
HALLMARK_MYC_TARGETS_V2	HALLMARK_MYC_TARGETS_V2	Details ...	58	-0.526452	-1.50644	0.0131579	0.020284	0.873	3348	tags=53%, list=18%, signal=65%
GO_METHYLTRANSFERASE_COMPLEX	GO_METHYLTRANSFERASE_COMPLEX	Details ...	83	-0.486325	-1.45923	0.0121359	0.0314377	0.957	3033	tags=46%, list=16%, signal=54%
CHROMATIN_ASSEMBLY	CHROMATIN_ASSEMBLY	Details ...	16	-0.659196	-1.44134	0.0506073	0.036736	0.979	1142	tags=31%, list=6%, signal=33%
REACTOME_TRANSLATION	REACTOME_TRANSLATION	Details ...	145	-0.446033	-1.41816	0.0122249	0.0445282	0.991	3198	tags=37%, list=17%, signal=44%
WEST_ADRENOCORTICAL_TUMOR_MARKERS_UP	WEST_ADRENOCORTICAL_TUMOR_MARKERS_UP	Details ...	20	-0.608755	-1.40915	0.0618337	0.0476347	0.993	725	tags=50%, list=4%, signal=52%
KEGG_RIBOSOME	KEGG_RIBOSOME	Details ...	87	-0.473395	-1.40834	0.0127877	0.0474133	0.993	4759	tags=52%, list=25%, signal=69%
T CELL DYSFUNCTION SCORES_TIDE_PMID_30127393_NEG	T CELL DYSFUNCTION SCORES_TIDE_PMID_30127393_NEG	Details ...	23	-0.593528	-1.40177	0.0709677	0.0490601	0.996	4390	tags=43%, list=23%, signal=56%
IMR32-34A-48H-2_DOWN	IMR32-34A-48H-2_DOWN	Details ...	287	-0.39762	-1.3907	0	0.0531314	0.998	2600	tags=30%, list=14%, signal=35%
CHROMATIN_ASSEMBLY_OR_DISASSEMBLY	CHROMATIN_ASSEMBLY_OR_DISASSEMBLY	Details ...	26	-0.570499	-1.3723	0.0660793	0.061003	0.999	1142	tags=31%, list=6%, signal=33%
MITOCHONDRIA_BCO2_KO_DOWN	MITOCHONDRIA_BCO2_KO_DOWN	Details ...	19	-0.610637	-1.36452	0.0859539	0.0642174	0.999	3342	tags=37%, list=18%, signal=45%
BRD4_INTERACTORS_BIOGRID	BRD4_INTERACTORS_BIOGRID	Details ...	86	-0.452991	-1.36411	0.0296804	0.0636869	0.999	2274	tags=28%, list=12%, signal=32%
KEGG_P53_SIGNALING_PATHWAY	KEGG_P53_SIGNALING_PATHWAY	Details ...	66	-0.475191	-1.35541	0.0430622	0.0672198	0.999	881	tags=24%, list=5%, signal=25%
LASTOWSKA_NEUROBLASTOMA_COPY_NUMBER_UP	LASTOWSKA_NEUROBLASTOMA_COPY_NUMBER_UP	Details ...	159	-0.41569	-1.35391	0.015	0.0674363	0.999	1970	tags=25%, list=10%, signal=27%
MOREIRA_RESPONSE_TO_TSA_UP	MOREIRA_RESPONSE_TO_TSA_UP	Details ...	28	-0.540265	-1.33257	0.0770878	0.0796389	1	2158	tags=46%, list=11%, signal=52%
SHEN_SMARCA2_TARGETS_UP	SHEN_SMARCA2_TARGETS_UP	Details ...	414	-0.36955	-1.32727	0.00576369	0.0822355	1	3888	tags=38%, list=20%, signal=47%
NFE2L2.V2	NFE2L2.V2	Details ...	430	-0.370913	-1.32026	0.00293255	0.0858926	1	2431	tags=19%, list=13%, signal=21%
BIOCARTA_P53_PATHWAY	BIOCARTA_P53_PATHWAY	Details ...	16	-0.591586	-1.30488	0.129741	0.0954932	1	881	tags=38%, list=5%, signal=39%
WANG_SMARCE1_TARGETS_DN	WANG_SMARCE1_TARGETS_DN	Details ...	355	-0.366464	-1.29998	0.00290698	0.0978601	1	2850	tags=30%, list=15%, signal=35%
MDSC_PMID_30127393_POS	MDSC_PMID_30127393_POS	Details ...	48	-0.474685	-1.28728	0.0825893	0.107128	1	243	tags=10%, list=1%, signal=11%
EGLN3_INTERACTORS	EGLN3_INTERACTORS	Details ...	370	-0.366983	-1.28675	0.00291545	0.106463	1	3460	tags=33%, list=18%, signal=40%
GO_NEGATIVE_REGULATION_OF_RELEASE_OF_CYTOCHROME_C_FROM_MITOCHONDRIA	GO_NEGATIVE_REGULATION_OF_RELEASE_OF_CYTOCHROME_C_FROM_MITOCHONDRIA	Details ...	17	-0.586432	-1.27883	0.144869	0.112281	1	1873	tags=35%, list=10%, signal=39%
PRC2_SUZ12_UP.V1_DN	PRC2_SUZ12_UP.V1_DN	Details ...	180	-0.385982	-1.27762	0.0166667	0.1121	1	1090	tags=10%, list=6%, signal=11%
HIF1AN_INTERACTORS_RODRIGUEZ	HIF1AN_INTERACTORS_RODRIGUEZ	Details ...	183	-0.382265	-1.26975	0.046832	0.117613	1	3564	tags=38%, list=19%, signal=46%
PRC2_EED_UP.V1_DN	PRC2_EED_UP.V1_DN	Details ...	187	-0.37768	-1.25252	0.0415648	0.132212	1	1416	tags=22%, list=7%, signal=23%
SIRNA_SCREEN_RH30_HELMAN_TOP_300	SIRNA_SCREEN_RH30_HELMAN_TOP_300	Details ...	243	-0.36074	-1.23784	0.0412371	0.145574	1	3469	tags=31%, list=18%, signal=38%
BAE_BRCA1_TARGETS_DN	BAE_BRCA1_TARGETS_DN	Details ...	32	-0.487446	-1.22986	0.117904	0.152721	1	2144	tags=28%, list=11%, signal=32%
HARVARD_LUNG_KRAS_SIGNATURE_100808_DOWN	HARVARD_LUNG_KRAS_SIGNATURE_100808_DOWN	Details ...	283	-0.352985	-1.22913	0.02	0.152104	1	2740	tags=24%, list=14%, signal=28%
RMS772_N535K_RATIO_UP	RMS772_N535K_RATIO_UP	Details ...	237	-0.361546	-1.22368	0.0433673	0.156765	1	740	tags=16%, list=4%, signal=16%
ELVIDGE_HYPOXIA_DN	ELVIDGE_HYPOXIA_DN	Details ...	140	-0.382244	-1.2158	0.0835509	0.164096	1	3181	tags=34%, list=17%, signal=40%
MYCN_SIRNA_IMR32-Q3MYCN-48H_DOWN	MYCN_SIRNA_IMR32-Q3MYCN-48H_DOWN	Details ...	299	-0.349492	-1.21544	0.0338983	0.163159	1	3968	tags=39%, list=21%, signal=48%
SNF5_DN.V1_UP	SNF5_DN.V1_UP	Details ...	169	-0.36659	-1.20947	0.0712468	0.168794	1	2961	tags=28%, list=16%, signal=33%
PID_P53_REGULATION_PATHWAY	PID_P53_REGULATION_PATHWAY	Details ...	59	-0.432462	-1.20741	0.148492	0.169639	1	3540	tags=36%, list=19%, signal=44%
RIGGI_EWING_SARCOMA_PROGENITOR_DN	RIGGI_EWING_SARCOMA_PROGENITOR_DN	Details ...	168	-0.366797	-1.20609	0.054321	0.169895	1	1182	tags=14%, list=6%, signal=15%
MARKS_HDAC_TARGETS_DN	MARKS_HDAC_TARGETS_DN	Details ...	15	-0.560033	-1.20412	0.211417	0.170765	1	93	tags=20%, list=0%, signal=20%
NOUZOVA_TRETINOIN_AND_H4_ACETYLATION	NOUZOVA_TRETINOIN_AND_H4_ACETYLATION	Details ...	133	-0.380038	-1.20261	0.115663	0.170972	1	3924	tags=47%, list=21%, signal=58%
PEART_HDAC_PROLIFERATION_CLUSTER_UP	PEART_HDAC_PROLIFERATION_CLUSTER_UP	Details ...	56	-0.429517	-1.20203	0.154378	0.170231	1	1464	tags=30%, list=8%, signal=33%
SIRNA_SCREEN_RH30<0.001_RD>0.01_HELMAN	SIRNA_SCREEN_RH30<0.001_RD>0.01_HELMAN	Details ...	119	-0.378057	-1.19994	0.0988235	0.171242	1	3526	tags=35%, list=18%, signal=43%
GRYDER_PAX3FOXO1_TOP_ENHANCERS	GRYDER_PAX3FOXO1_TOP_ENHANCERS	Details ...	432	-0.331034	-1.19507	0.0169014	0.175673	1	3005	tags=32%, list=16%, signal=37%
JMJD8_INTERACTORS	JMJD8_INTERACTORS	Details ...	54	-0.426275	-1.18102	0.164786	0.191955	1	4334	tags=52%, list=23%, signal=67%
GRYDER_PAX3FOXO1_ENHANCERS_IN_TADS	GRYDER_PAX3FOXO1_ENHANCERS_IN_TADS	Details ...	975	-0.311352	-1.17283	0.00692042	0.201631	1	2830	tags=28%, list=15%, signal=32%
EIF4E_UP	EIF4E_UP	Details ...	92	-0.381029	-1.15628	0.160998	0.22385	1	3516	tags=33%, list=18%, signal=40%
AN_KDM3B_DOWN	AN_KDM3B_DOWN	Details ...	206	-0.341968	-1.14632	0.109181	0.237932	1	2844	tags=27%, list=15%, signal=31%
DAVICIONI_RHABDOMYOSARCOMA_PAX_FOXO1_FUSION_UP	DAVICIONI_RHABDOMYOSARCOMA_PAX_FOXO1_FUSION_UP	Details ...	59	-0.401631	-1.14107	0.197647	0.244556	1	3044	tags=37%, list=16%, signal=44%
BRD4_JMJD6_POSITIVELY_REGULATED	BRD4_JMJD6_POSITIVELY_REGULATED	Details ...	952	-0.30418	-1.13918	0	0.245888	1	3460	tags=33%, list=18%, signal=38%
RORIE_TARGETS_OF_EWSR1_FLI1_FUSION_DN	RORIE_TARGETS_OF_EWSR1_FLI1_FUSION_DN	Details ...	20	-0.494402	-1.13517	0.273085	0.250756	1	3766	tags=25%, list=20%, signal=31%
HALLMARK_UNFOLDED_PROTEIN_RESPONSE	HALLMARK_UNFOLDED_PROTEIN_RESPONSE	Details ...	112	-0.36194	-1.12345	0.205811	0.270331	1	3459	tags=37%, list=18%, signal=44%
V$MYCMAX_01	V$MYCMAX_01	Details ...	180	-0.332852	-1.10564	0.196078	0.303095	1	2823	tags=28%, list=15%, signal=32%
SIRNA_SCREEN_RH30<0.01_RD<0.01_HELMAN	SIRNA_SCREEN_RH30<0.01_RD<0.01_HELMAN	Details ...	104	-0.35689	-1.10262	0.223039	0.30708	1	2207	tags=22%, list=12%, signal=25%
T ACCUM_PMID_30127393_NEG	T ACCUM_PMID_30127393_NEG	Details ...	87	-0.369725	-1.10025	0.259709	0.309671	1	668	tags=13%, list=4%, signal=13%
LASTOWSKA_NEUROBLASTOMA_COPY_NUMBER_DN	LASTOWSKA_NEUROBLASTOMA_COPY_NUMBER_DN	Details ...	693	-0.29638	-1.09423	0.0957096	0.319794	1	3172	tags=25%, list=17%, signal=29%
TRICHE_PAX3FOXO1A_TUMOR_UP	TRICHE_PAX3FOXO1A_TUMOR_UP	Details ...	254	-0.31508	-1.0851	0.1725	0.337008	1	3043	tags=27%, list=16%, signal=31%
MAHADEVAN_IMATINIB_RESISTANCE_DN	MAHADEVAN_IMATINIB_RESISTANCE_DN	Details ...	18	-0.482672	-1.07296	0.370044	0.362139	1	332	tags=6%, list=2%, signal=6%
OKAWA_NEUROBLASTOMA_1P36_31_DELETION	OKAWA_NEUROBLASTOMA_1P36_31_DELETION	Details ...	22	-0.455839	-1.07036	0.336188	0.365376	1	3814	tags=41%, list=20%, signal=51%
DAVICIONI_MOLECULAR_ARMS_VS_ERMS_UP	DAVICIONI_MOLECULAR_ARMS_VS_ERMS_UP	Details ...	306	-0.306089	-1.06533	0.233766	0.374636	1	2558	tags=24%, list=13%, signal=27%
SP2509_LSD1_INHIBITOR_REPRESSED	SP2509_LSD1_INHIBITOR_REPRESSED	Details ...	56	-0.376767	-1.06213	0.30445	0.379635	1	1418	tags=14%, list=7%, signal=15%
KUMAR_AUTOPHAGY_NETWORK	KUMAR_AUTOPHAGY_NETWORK	Details ...	67	-0.365258	-1.06067	0.313901	0.380379	1	2267	tags=22%, list=12%, signal=25%
DE_YY1_TARGETS_DN	DE_YY1_TARGETS_DN	Details ...	91	-0.343639	-1.04339	0.374083	0.421739	1	3323	tags=32%, list=17%, signal=38%
FOSTER_KDM1A_TARGETS_DN	FOSTER_KDM1A_TARGETS_DN	Details ...	201	-0.307695	-1.04076	0.308901	0.425801	1	2548	tags=21%, list=13%, signal=24%
SIRNA_SCREEN_RD_HELMAN_TOP_300	SIRNA_SCREEN_RD_HELMAN_TOP_300	Details ...	256	-0.299065	-1.03621	0.293801	0.434573	1	2207	tags=19%, list=12%, signal=21%
SIRNA_SCREEN_RH30_SYNERGY	SIRNA_SCREEN_RH30_SYNERGY	Details ...	53	-0.372229	-1.03046	0.408989	0.446942	1	3419	tags=34%, list=18%, signal=41%
P53_DN.V2_DN	P53_DN.V2_DN	Details ...	142	-0.318192	-1.0294	0.342857	0.446786	1	2858	tags=18%, list=15%, signal=21%
ROME_INSULIN_TARGETS_IN_MUSCLE_UP	ROME_INSULIN_TARGETS_IN_MUSCLE_UP	Details ...	418	-0.280179	-1.00862	0.369048	0.503152	1	3498	tags=33%, list=18%, signal=40%
BLOOD CDC1	BLOOD CDC1	Details ...	333	-0.285517	-1.00802	0.392857	0.501634	1	2209	tags=18%, list=12%, signal=20%
MARKS_HDAC_TARGETS_UP	MARKS_HDAC_TARGETS_UP	Details ...	22	-0.431168	-1.00108	0.447699	0.519034	1	881	tags=23%, list=5%, signal=24%
MYCN_INDUCTION_9H_UP	MYCN_INDUCTION_9H_UP	Details ...	203	-0.296532	-0.995125	0.465426	0.533568	1	2447	tags=24%, list=13%, signal=27%
CHROMATIN_REMODELING	CHROMATIN_REMODELING	Details ...	23	-0.418947	-0.977855	0.483221	0.586268	1	2501	tags=30%, list=13%, signal=35%
KIM_MYCN_AMPLIFICATION_TARGETS_UP	KIM_MYCN_AMPLIFICATION_TARGETS_UP	Details ...	89	-0.319315	-0.973119	0.488372	0.597753	1	2601	tags=25%, list=14%, signal=28%
BENPORATH_MYC_TARGETS_WITH_EBOX	BENPORATH_MYC_TARGETS_WITH_EBOX	Details ...	222	-0.286436	-0.969706	0.525862	0.605299	1	3294	tags=29%, list=17%, signal=35%
IMR32-34A-72H-1_DOWN	IMR32-34A-72H-1_DOWN	Details ...	274	-0.280932	-0.961862	0.605042	0.62733	1	2599	tags=20%, list=14%, signal=22%
WHITFIELD_CELL_CYCLE_M_G1	WHITFIELD_CELL_CYCLE_M_G1	Details ...	139	-0.290755	-0.947053	0.595122	0.673641	1	3157	tags=32%, list=17%, signal=38%
BRD4_JMJD6_NEGATIVELY_REGULATED	BRD4_JMJD6_NEGATIVELY_REGULATED	Details ...	110	-0.299024	-0.934038	0.606061	0.713822	1	3495	tags=27%, list=18%, signal=33%
AMBROSINI_FLAVOPIRIDOL_TREATMENT_TP53	AMBROSINI_FLAVOPIRIDOL_TREATMENT_TP53	Details ...	103	-0.30283	-0.933419	0.653659	0.71134	1	2211	tags=24%, list=12%, signal=27%
CHROMATIN_MODIFICATION	CHROMATIN_MODIFICATION	Details ...	47	-0.347501	-0.932274	0.575621	0.710396	1	2555	tags=32%, list=13%, signal=37%
V$MYCMAX_02	V$MYCMAX_02	Details ...	193	-0.272991	-0.905393	0.764411	0.793734	1	2309	tags=20%, list=12%, signal=22%
MARKS_ACETYLATED_NON_HISTONE_PROTEINS	MARKS_ACETYLATED_NON_HISTONE_PROTEINS	Details ...	15	-0.420251	-0.899324	0.619543	0.807321	1	1834	tags=33%, list=10%, signal=37%
MAST CELLS RESTING	MAST CELLS RESTING	Details ...	37	-0.339585	-0.880309	0.687783	0.855491	1	4166	tags=19%, list=22%, signal=24%
TORCHIA_TARGETS_OF_EWSR1_FLI1_FUSION_TOP20_UP	TORCHIA_TARGETS_OF_EWSR1_FLI1_FUSION_TOP20_UP	Details ...	20	-0.382615	-0.877602	0.656184	0.857314	1	1854	tags=15%, list=10%, signal=17%
CORRELATES WITH CAMTA1_SEEGER_NEGATIVE	CORRELATES WITH CAMTA1_SEEGER_NEGATIVE	Details ...	124	-0.276184	-0.876422	0.800948	0.854843	1	3075	tags=23%, list=16%, signal=27%
SIRNA_SCREEN_RD<0.001_RH30>0.01_HELMAN	SIRNA_SCREEN_RD<0.001_RH30>0.01_HELMAN	Details ...	44	-0.316706	-0.864771	0.735632	0.87789	1	2141	tags=20%, list=11%, signal=23%
REACTOME_SIGNALING_BY_FGFR	REACTOME_SIGNALING_BY_FGFR	Details ...	108	-0.270568	-0.842966	0.885	0.917663	1	3710	tags=24%, list=19%, signal=30%
REACTOME_POST_TRANSLATIONAL_PROTEIN_MODIFICATION	REACTOME_POST_TRANSLATIONAL_PROTEIN_MODIFICATION	Details ...	180	-0.254835	-0.838911	0.954545	0.919199	1	3450	tags=21%, list=18%, signal=25%
CAF_PMID_30127393_NEG	CAF_PMID_30127393_NEG	Details ...	45	-0.306425	-0.833649	0.797701	0.922588	1	614	tags=7%, list=3%, signal=7%
BIOCARTA_P53HYPOXIA_PATHWAY	BIOCARTA_P53HYPOXIA_PATHWAY	Details ...	22	-0.354529	-0.832934	0.71599	0.918114	1	3168	tags=27%, list=17%, signal=33%
MARIADASON_REGULATED_BY_HISTONE_ACETYLATION_DN	MARIADASON_REGULATED_BY_HISTONE_ACETYLATION_DN	Details ...	48	-0.300263	-0.819088	0.839244	0.933739	1	3665	tags=31%, list=19%, signal=39%
KESHELAVA_MULTIPLE_DRUG_RESISTANCE	KESHELAVA_MULTIPLE_DRUG_RESISTANCE	Details ...	71	-0.27945	-0.815305	0.883178	0.933262	1	2837	tags=27%, list=15%, signal=31%
MITOCHONDRIA_PROTEOME_V2	MITOCHONDRIA_PROTEOME_V2	Details ...	29	-0.330568	-0.809895	0.756208	0.934852	1	3431	tags=34%, list=18%, signal=42%
REACTOME_SMOOTH_MUSCLE_CONTRACTION	REACTOME_SMOOTH_MUSCLE_CONTRACTION	Details ...	23	-0.342142	-0.80151	0.788991	0.939454	1	3167	tags=30%, list=17%, signal=36%
HALLMARK_PI3K_AKT_MTOR_SIGNALING	HALLMARK_PI3K_AKT_MTOR_SIGNALING	Details ...	105	-0.255492	-0.790378	0.959524	0.946426	1	3494	tags=28%, list=18%, signal=34%
MAST CELLS ACTIVATED	MAST CELLS ACTIVATED	Details ...	36	-0.300493	-0.784912	0.840449	0.946357	1	5444	tags=19%, list=29%, signal=27%
MOREIRA_RESPONSE_TO_TSA_DN	MOREIRA_RESPONSE_TO_TSA_DN	Details ...	18	-0.357016	-0.782464	0.797619	0.94315	1	966	tags=11%, list=5%, signal=12%
LOBODA_2010_RAS_DOWN	LOBODA_2010_RAS_DOWN	Details ...	33	-0.292222	-0.742145	0.914607	0.967388	1	3353	tags=30%, list=18%, signal=37%
JIB04_4H_DOWN	JIB04_4H_DOWN	Details ...	17	-0.300602	-0.655242	0.933045	0.991654	1	4882	tags=41%, list=26%, signal=55%
